# Supplementary material for: Aerodynamic noise characteristics of a centrifugal fan in high-altitude environments
Source: PLoS One. 2024 Jan 18;19(1):e0296907. doi: 10.1371/journal.pone.0296907 (PMC10795985; doi:10.1371/journal.pone.0296907)
Supplement: S1 Dataset — (XLSX) [file pone.0296907.s001.xlsx]

## Sheet: Sheet1
inlet area							impeller area							tongue area							outlet area
time/ms	sound pressure/Pa						time/ms	sound pressure/Pa						time/ms	sound pressure/Pa						time/ms	sound pressure/Pa
	0m	1000m	2000m	3000m	4000m	5000m		0m	1000m	2000m	3000m	4000m	5000m		0m	1000m	2000m	3000m	4000m	5000m		0m	1000m	2000m	3000m	4000m	5000m
0	54.0032	48.6164	47.4599	35.0911	29.9635	26.5635	0	88.9606	59.1335	53.8039	43.03	60.7257	49.8614	0	101.121	87.7301	72.3676	26.1655	65.9869	48.7015	0	-1.70455	-2.72927	-3.64742	-3.78321	-1.46354	-1.93716
0.06628	55.4809	49.8907	48.5035	37.125	32.235	26.7428	0.06531	72.4788	44.0728	38.9692	149.366	46.8856	38.8475	0.07307	39.2383	30.5189	24.8253	46.6739	26.6156	12.8971	0.07025	-5.14224	-5.24912	-5.9882	-10.3366	-3.04098	-3.89608
0.13628	56.003	49.3043	48.2734	38.5885	32.4451	26.3874	0.13531	227.662	181.92	154.281	142.432	139.579	122.228	0.14307	69.32	56.817	46.476	64.0127	45.7887	28.8869	0.14025	-14.9386	-13.8107	-12.9151	0.29893	-8.98084	-8.71752
0.20628	56.4037	50.9165	47.4519	39.4704	33.3586	26.5645	0.20531	218.78	176.406	146.021	133.891	130.905	115.681	0.21307	93.208	76.3322	64.722	9.45694	59.9839	42.4514	0.21025	-0.04571	-0.74742	-1.45158	1.09823	0.02198	-0.69958
0.27628	59.1754	54.0429	47.1267	39.3787	34.0728	27.4537	0.27531	198.743	167.542	133.911	66.8012	119.666	105.815	0.28307	13.0632	6.54192	0.12872	-39.4897	11.5474	-1.0506	0.28025	0.76027	1.07097	-0.1614	-2.37748	1.12109	0.11801
0.34628	58.1808	51.8326	46.1026	37.7424	32.4307	25.7883	0.34531	103.801	82.8933	61.3098	104.986	61.9815	52.2173	0.35307	-58.6864	-56.6038	-54.94	-123.455	-32.1613	-40.5002	0.35025	-3.82724	-3.23709	-4.11824	-4.00207	-1.89743	-2.70401
0.41628	57.3237	50.7942	42.3534	33.9699	31.5668	25.3012	0.41531	154.21	133.048	107.838	143.442	96.067	81.0823	0.42307	-174.545	-159.004	-147.824	-106.67	-106.651	-104.208	0.42025	-4.83556	-4.8518	-5.25981	-8.77925	-3.53738	-3.67431
0.48628	54.035	49.7318	37.5161	32.581	28.8043	23.2059	0.48531	208.54	182.66	151.995	71.4305	128.328	110.376	0.49307	-145.5	-136.309	-125.923	-136.083	-91.9221	-89.1687	0.49025	-10.767	-10.027	-10.4912	3.44253	-7.14858	-6.66149
0.55628	50.2111	45.9736	34.947	30.1185	26.8996	20.733	0.55531	98.463	89.6158	69.3199	-30.5745	60.7571	51.3969	0.56307	-186.651	-171.394	-158.376	-154.942	-118.11	-110.279	0.56025	6.43245	5.53586	3.50788	-0.26364	2.95038	2.89625
0.62628	49.5458	43.2606	31.487	31.3565	25.301	18.6577	0.62531	-50.0798	-40.1315	-49.6007	-194.958	-28.7056	-30.063	0.63307	-211.091	-191.529	-178.055	-140.561	-134.305	-122.733	0.63025	0.96231	0.98452	-0.60436	-1.49417	-0.62069	0.08271
0.69628	51.4245	44.7312	31.8132	32.9066	24.3065	19.5424	0.69531	-285.637	-245.746	-230.285	-350.369	-173.995	-159.066	0.70307	-188.256	-173.137	-160.47	-102.234	-122.137	-110.179	0.70025	0.33919	-0.01988	-1.30145	-3.64964	-1.27093	-0.38485
0.76628	51.7278	47.1248	33.9001	34.4405	25.9971	21.6924	0.76531	-507.071	-442.53	-398.423	-531.895	-307.515	-278.882	0.77307	-131.272	-121.341	-116.42	-6.64455	-87.408	-76.4953	0.77025	-3.12959	-2.2841	-3.61184	-1.73056	-3.37781	-1.83228
0.83628	55.5934	50.1133	37.3487	36.9565	27.4221	23.961	0.83531	-774.753	-679.015	-601.423	-582.789	-467.595	-423.273	0.84307	6.35981	-0.07536	-8.38696	20.4568	-1.85097	-0.24732	0.84025	-0.24078	-0.27762	-1.38773	3.1531	-1.23603	-0.14566
0.90628	59.2385	51.9578	39.4226	36.7848	30.9057	26.4004	0.90531	-846.893	-743.928	-651.713	-395.1	-508.829	-462.781	0.91307	42.8206	31.24	21.4068	43.2194	20.7037	21.2794	0.91025	6.08449	4.87296	3.53732	-0.29331	2.24898	3.16504
0.97628	61.2063	52.4298	40.0087	38.5448	30.7468	27.5025	0.97531	-581.519	-505.739	-439.066	-205.782	-341.23	-314.478	0.98307	73.8643	59.2062	45.3951	38.0118	39.058	38.0866	0.98025	0.32795	0.58163	-1.35389	-2.23118	-1.55157	-0.05081
1.04628	61.5383	54.8287	44.6766	38.1411	31.9926	28.4628	1.04531	-310.974	-267.974	-223.714	28.8796	-172.278	-164.085	1.05307	65.388	51.4747	38.3943	105.299	31.6929	33.7964	1.05025	-2.297	-1.64981	-3.95988	-5.7714	-2.75436	-1.79626
1.11628	60.8158	55.5462	43.7309	39.2711	33.2077	29.1783	1.11531	20.5555	28.4699	39.3471	89.6698	33.8081	19.6894	1.12307	163.142	140.208	114.073	103.699	92.016	86.7583	1.12025	-6.70275	-5.2264	-6.6284	0.52016	-5.55475	-3.94771
1.18628	59.9809	54.7916	44.8417	38.984	32.2677	28.5108	1.18531	108.395	105.431	109.559	81.5954	85.6668	68.1921	1.19307	158.871	137.199	114.206	80.9076	89.0498	85.9427	1.19025	1.13454	1.35062	-0.43421	0.06397	-0.41607	0.38316
1.25628	62.1145	56.7384	44.9579	39.8695	31.2908	28.7476	1.25531	94.3765	90.2884	96.8784	44.9453	76.2112	61.3808	1.26307	124.436	107.145	88.3753	51.5014	67.4076	67.548	1.26025	0.60277	0.86982	-1.13172	-2.7094	-1.11375	0.10028
1.32628	65.0614	56.8182	46.2169	40.3032	32.0444	29.8501	1.32531	43.9739	42.2501	53.8366	108.511	41.2376	32.2938	1.33307	80.8068	70.6504	55.6552	23.4157	40.2975	44.1007	1.33025	-3.20785	-2.90666	-4.36082	-7.93373	-3.45198	-2.01065
1.39628	64.4002	57.1357	46.2274	39.2622	32.8201	29.651	1.39531	138.631	119.031	123.311	167.326	95.8027	82.3771	1.40307	40.7818	34.8288	22.3755	75.4959	14.1848	21.8142	1.40025	-10.9177	-9.2369	-10.3288	-6.62516	-7.69477	-6.25876
1.46628	68.4174	58.3542	47.0356	39.4759	34.1057	30.569	1.46531	221.762	191.202	186.755	137.933	147.705	127.163	1.47307	111.819	100.578	80.5037	34.7613	60.3111	61.2477	1.47025	-9.63647	-8.19984	-9.33732	3.19671	-6.52453	-5.57019
1.53628	64.7624	58.3164	46.2428	38.2525	33.5572	31.3303	1.53531	184.192	156.25	156.414	109.644	118.924	104.09	1.54307	50.6726	47.2405	31.9855	-15.0292	23.77	28.7864	1.54025	3.97126	3.97279	1.94947	-1.46659	2.54118	2.26499
1.60628	61.994	57.9371	44.8146	39.4345	35.413	31.078	1.60531	148.587	131.387	128.565	56.4502	96.3968	84.5538	1.61307	-18.7139	-15.1674	-22.461	-85.6728	-19.2917	-10.6399	1.61025	-2.82929	-2.14428	-3.87899	-2.5021	-1.78257	-1.5227
1.67628	59.0917	53.2225	44.1184	36.9306	36.5017	30.5614	1.67531	78.9643	67.4024	70.8366	146.54	47.4421	44.3416	1.68307	-121.976	-105.938	-103.886	-122.988	-81.4554	-66.6781	1.68025	-4.04519	-3.09071	-5.20406	-6.7894	-2.34878	-2.26153
1.74628	55.8868	49.0809	41.2908	35.6289	34.9846	27.6936	1.74531	207.591	183.486	168.6	99.9308	126.18	115.471	1.75307	-173.315	-151.998	-144.012	-110.912	-113.404	-96.8187	1.75025	-10.2009	-9.132	-9.21717	-1.22835	-6.02252	-5.57556
1.81628	52.5947	46.2739	36.9659	34.0662	32.4743	26.0368	1.81531	140.907	125.608	115.669	21.5064	85.1721	78.2545	1.82307	-157.584	-138.356	-130.956	-149.019	-102.385	-87.8429	1.82025	-2.5208	-2.5886	-3.94126	3.51917	-1.21443	-1.59767
1.88628	49.2418	42.8118	33.682	32.9259	31.456	24.2954	1.88531	30.6214	30.9279	25.234	-122.23	13.172	16.0473	1.89307	-214.364	-186.475	-176.293	-141.716	-135.806	-119.951	1.89025	3.99859	4.39077	2.29291	-1.1425	3.21526	2.06836
1.95628	45.5242	41.8321	33.6401	31.9299	30.3819	22.9846	1.95531	-165.958	-154.067	-136.141	-283.913	-112.586	-94.3305	1.96307	-201.897	-175.08	-167.13	-131.633	-127.455	-114.536	1.96025	-2.61628	-1.53118	-2.29332	-0.23103	-0.81485	-1.36881
2.02628	46.4325	40.6624	33.9691	34.4817	29.3472	22.2984	2.02531	-396.967	-356.131	-316.535	-436.42	-255.653	-221.178	2.03307	-188.676	-163.958	-155.272	-34.1714	-118.06	-106.873	2.03025	-0.7896	-0.47301	-2.17245	-2.85107	-0.19562	-0.59804
2.09628	50.8126	44.924	36.6108	36.3435	31.6934	25.3089	2.09531	-616.584	-551.382	-489.493	-593.491	-391.783	-341.6	2.10307	-49.1588	-39.1578	-48.164	14.8731	-30.9638	-30.8634	2.10025	-5.01241	-3.16986	-5.15176	3.53711	-3.02231	-2.6515
2.16628	55.6821	47.0583	39.0931	38.9485	34.1439	26.8156	2.16531	-843.054	-751.197	-665.311	-487.957	-531.792	-465.768	2.17307	20.3735	24.1827	6.04961	42.7622	11.703	6.35826	2.17025	4.25261	4.85291	2.51064	1.77585	2.96745	2.5814
2.23628	57.7458	49.8317	40.0752	38.9199	36.4988	28.2909	2.23531	-693.032	-617.311	-545.156	-280.617	-438.228	-381.436	2.24307	60.639	60.9337	39.4048	38.8404	38.2032	28.1715	2.24025	2.21349	3.4506	0.38662	-1.27233	2.18061	1.48398
2.30628	58.8856	51.0989	40.8263	39.6238	35.4378	28.2244	2.30531	-401.798	-359.165	-314.173	-62.4566	-257.487	-221.366	2.31307	57.0958	56.5651	35.4547	72.8778	36.5751	25.8192	2.31025	-2.75994	-0.90805	-2.94747	-3.77262	-0.97792	-1.03634
2.37628	63.1538	52.3627	41.1451	38.5648	36.3537	29.2397	2.37531	-94.7798	-85.2851	-69.4839	98.3213	-67.4228	-50.7939	2.38307	104.892	100.043	73.8012	117.293	66.6896	52.3134	2.38025	-6.18876	-4.28894	-6.0833	-2.68158	-3.85942	-3.67983
2.44628	63.9375	54.0754	40.7391	39.0025	34.8558	28.0071	2.44531	130.426	114.443	108.451	107.444	73.7892	75.1314	2.45307	169.252	155.052	123.958	89.3614	104.511	85.5154	2.45025	-4.42339	-3.17339	-4.42563	2.26735	-2.72065	-2.61525
2.51628	63.3254	54.3383	39.2805	40.4563	34.568	28.0891	2.51531	142.852	124.624	119.137	79.5511	81.4492	81.9017	2.52307	131.361	121.088	94.724	73.0068	80.3282	64.3826	2.52025	2.27193	3.57952	0.92281	-1.83841	1.90398	1.66918
2.58628	62.4427	56.266	41.8819	41.9096	35.0234	29.0685	2.58531	106.896	87.8889	86.6109	72.3238	56.2115	60.1892	2.59307	107.207	98.7428	75.8491	25.3491	66.9064	52.3711	2.59025	-3.79649	-1.98854	-3.25377	-3.36859	-1.59472	-1.37506
2.65628	65.1834	56.6167	42.2177	43.0917	37.0505	30.7431	2.65531	94.6442	79.3703	76.8501	179.285	47.6778	54.5012	2.66307	37.5329	36.2309	22.9084	54.01	24.268	15.1624	2.66025	-6.19351	-4.04172	-5.07306	-10.4262	-3.71035	-3.03724
2.72628	65.7886	58.6659	41.6595	44.0846	37.77	31.3178	2.72531	246.666	212.325	193.488	164.181	142.604	137.344	2.73307	78.4865	74.0566	54.3733	59.3478	48.7929	37.7703	2.73025	-14.825	-12.3294	-12.5827	0.60983	-8.97303	-8.06536
2.79628	66.8618	57.7853	41.0525	43.0905	38.561	31.4306	2.79531	221.459	189.981	174.772	153.719	130.708	122.899	2.80307	88.2776	81.135	64.1158	4.84607	56.1206	45.4376	2.80025	0.46339	1.07566	-0.21541	0.66946	0.27337	0.16822
2.86628	64.3171	56.6636	39.0819	41.9152	37.6722	30.9352	2.86531	205.046	176.024	157.826	80.6988	121.907	114.011	2.87307	10.8923	11.9211	1.93446	-46.9297	7.6347	2.91092	2.87025	-1.01651	0.3864	-0.78537	-2.3345	0.19002	-0.08573
2.93628	61.981	52.7446	38.2725	41.3559	35.3965	30.6289	2.93531	106.784	87.2397	79.8221	121.329	60.8593	59.091	2.94307	-68.3339	-57.118	-57.6803	-126.85	-39.3159	-39.0069	2.94025	-3.97583	-2.83327	-3.76733	-4.50663	-2.20869	-2.05698
3.00628	58.9453	51.3002	34.4749	36.3481	33.9888	29.3678	3.00531	169.874	143.197	125.322	146.695	97.3221	89.9757	3.01307	-180.582	-159.134	-148.368	-105.427	-110.238	-100.857	3.01025	-7.14523	-5.33929	-5.38671	-7.33853	-3.97191	-3.46462
3.07628	52.6452	44.872	31.4863	34.8813	31.9091	26.0587	3.07531	202.361	177.451	152.741	71.3039	121.97	109.082	3.08307	-152.863	-132.309	-123.464	-137.728	-90.2945	-83.7503	3.08025	-11.8121	-9.23015	-9.37116	4.0773	-6.99662	-6.09329
3.14628	49.5831	42.922	29.3257	35.1173	30.3701	24.7637	3.14531	94.694	85.4136	69.7097	-37.6227	55.2492	50.8147	3.15307	-199.604	-174.658	-159.403	-152.316	-119.801	-108.481	3.15025	5.19078	5.23734	4.32123	-0.19387	3.94047	3.1015
3.21628	47.5544	42.5258	29.711	33.8151	29.9095	24.7793	3.21531	-59.3782	-52.4202	-53.2677	-200.277	-39.5861	-35.4503	3.22307	-220.008	-194.195	-174.419	-138.431	-132.616	-119.405	3.22025	-0.41366	-0.0825	-0.16106	-0.29613	-0.13872	-0.07388
3.28628	45.5921	40.2407	27.1297	33.2193	29.5116	23.4501	3.28531	-290.83	-258.04	-236.098	-354.768	-182.162	-166.334	3.29307	-198.895	-176.332	-158.452	-93.8006	-120.025	-107.3	3.29025	0.51504	-0.30597	-0.15101	-3.90901	0.09002	-0.07186
3.35628	44.0489	40.7258	30.537	36.5434	30.9604	23.9745	3.35531	-510.836	-449.845	-407.916	-534.736	-315.247	-285.89	3.36307	-131.893	-116.803	-105.677	-3.60387	-78.8487	-71.0204	3.36025	-4.60644	-4.15392	-4.06015	-0.69793	-2.45171	-2.78987
3.42628	48.9673	44.2024	32.7468	38.4376	33.4786	26.742	3.42531	-766.51	-677.977	-611.71	-566.88	-476.166	-428.511	3.43307	-2.51642	0.04058	-2.95967	21.7985	2.08082	0.98801	3.43025	0.15625	0.35004	0.37984	2.35481	0.07438	-0.10788
3.49628	51.0328	47.2328	34.4008	37.9219	35.1027	28.0494	3.49531	-811.162	-718.855	-648.077	-370.973	-506.079	-455.106	3.50307	35.8076	34.293	28.0196	39.5383	24.1491	20.727	3.50025	4.36123	4.04698	4.22804	-0.90472	2.80394	2.41162
3.56628	53.5354	44.5283	32.2151	38.126	34.832	28.4097	3.56531	-527.943	-470.518	-428.133	-179.73	-331.954	-299.193	3.57307	64.2069	56.456	48.6932	34.734	39.0792	35.5189	3.57025	-0.14179	-0.42891	-0.61001	-2.4447	-0.07111	-0.7299
3.63628	54.0269	45.9343	32.3369	40.2276	34.4478	27.6785	3.63531	-253.137	-228.684	-212.122	49.1991	-163.812	-147.82	3.64307	58.8525	52.1097	42.7158	103.084	35.2274	30.2199	3.64025	-2.83798	-2.61009	-3.30774	-5.81186	-1.20431	-1.79944
3.70628	56.6964	48.1732	33.6485	39.295	35.154	27.8285	3.70531	76.5103	61.3749	45.6064	100.951	39.5925	36.2281	3.71307	159.954	142.239	118.382	97.7122	95.9474	85.9527	3.71025	-7.38448	-6.42146	-6.92506	0.23323	-4.49236	-4.91982
3.77628	57.9371	47.869	33.2894	40.3584	35.5332	27.3512	3.77531	152.713	128.807	105.86	87.8421	85.5158	78.0865	3.78307	150.869	134.961	112.654	72.9481	90.6272	79.1238	3.78025	1.8478	1.37852	-0.15941	-1.2527	0.98533	-0.22107
3.84628	60.7347	49.8996	35.2441	39.2008	37.6965	27.9532	3.84531	134.84	114.505	92.8108	54.1625	73.8958	68.7216	3.85307	119.092	106.799	84.3326	41.3585	66.9813	58.8708	3.85025	-0.56321	-0.64194	-2.54714	-3.34516	-0.27113	-1.11233
3.91628	61.1235	49.8156	35.2572	40.1926	36.8061	28.099	3.91531	86.5406	69.485	52.7896	122.876	41.6865	41.4561	3.92307	73.8928	66.0526	47.1476	18.7508	39.464	34.0331	3.92025	-3.84378	-3.89251	-5.6054	-8.91558	-2.65503	-3.05757
3.98628	63.7324	51.3012	36.3594	39.8165	36.1493	28.523	3.98531	187.911	158.695	131.917	169.678	103.324	97.2779	3.99307	40.0447	34.4879	20.5178	66.5366	17.6845	14.7964	3.99025	-11.6829	-11.6135	-12.4418	-6.85883	-8.24497	-7.59813
4.05628	65.0761	51.3192	36.7158	39.831	36.1711	27.492	4.05531	254.414	218.266	183.208	141.108	143.951	132.638	4.06307	109.481	94.6607	72.5617	20.6755	59.0904	52.8509	4.06025	-9.3511	-8.19844	-9.6537	1.86023	-6.1442	-5.42408
4.12628	63.8423	51.6146	34.66	38.5016	36.1827	27.7346	4.12531	217.953	184.88	153.79	110.199	121.605	110.536	4.13307	43.065	36.753	20.2208	-27.4127	19.8976	16.7247	4.13025	3.71663	3.38734	0.18191	-3.18499	1.86601	1.94486
4.19628	62.5149	52.0718	32.6728	37.369	34.9571	28.7949	4.19531	171.053	145.126	121.545	69.0652	93.3697	87.1042	4.20307	-27.69	-25.1464	-32.5264	-101.34	-22.8631	-20.773	4.20025	-4.04021	-3.19836	-5.24925	-3.78395	-2.75251	-2.18652
4.26628	63.1255	50.0383	30.3603	34.8789	33.6568	26.7608	4.26531	109.073	86.4476	73.1655	155.592	53.1108	51.8652	4.27307	-136.182	-120.433	-115.856	-129.588	-88.5315	-79.7021	4.27025	-5.37761	-4.21426	-5.97731	-7.20693	-3.23173	-2.8465
4.33628	60.9966	45.926	25.4677	32.1712	30.4419	25.1275	4.33531	232.232	192.931	169.599	104.155	126.246	115.536	4.34307	-178.156	-155.935	-145.944	-120.542	-112.821	-101.586	4.34025	-10.661	-8.75123	-10.0691	-1.62138	-6.8858	-5.58118
4.40628	55.0894	43.6073	24.0908	29.8362	28.4475	23.1727	4.40531	159.646	127.438	111.302	22.9602	80.2678	76.0798	4.41307	-167.105	-146.478	-138.217	-158.434	-107.066	-95.1334	4.41025	-1.90683	-2.2102	-3.41185	2.85408	-1.87357	-1.20737
4.47628	50.5161	41.8612	23.2938	29.3872	25.1516	21.4981	4.47531	44.6232	22.8517	19.5762	-124.671	8.61511	11.3786	4.48307	-222.974	-195.737	-177.993	-146.963	-140.057	-125.758	4.48025	3.47336	3.31803	2.17278	-1.79781	2.20991	2.27506
4.54628	47.5991	39.507	23.11	30.7184	23.9828	20.008	4.54531	-163.331	-163.997	-145.19	-284.31	-119.385	-102.782	4.55307	-210.241	-183.277	-165.128	-135.562	-130.535	-117.883	4.55025	-2.73435	-2.29801	-2.49876	-0.71666	-1.95603	-1.13539
4.61628	50.4901	40.9885	24.5717	31.7795	24.0844	21.3767	4.61531	-392.787	-363.999	-321.962	-439.093	-259.438	-228.516	4.62307	-194.375	-168.906	-150.237	-34.0973	-119.875	-108.87	4.62025	-1.99818	-1.76618	-1.73522	-3.42589	-1.28366	-0.70359
4.68628	51.8366	44.3306	28.3009	33.42	26.3228	22.8022	4.68531	-621.275	-563.444	-496.678	-589.755	-394.686	-351.265	4.69307	-53.1701	-42.1797	-35.4211	10.1998	-29.141	-29.9602	4.69025	-5.97005	-5.03284	-3.91266	3.08721	-3.23445	-2.95044
4.75628	58.1697	48.462	33.9602	34.2548	29.4268	26.0612	4.75531	-837.963	-751.751	-665.303	-471.287	-527.254	-471.282	4.76307	8.64952	14.8159	14.1758	40.9955	9.51144	3.14969	4.76025	3.69388	2.91504	4.73682	1.35072	2.67387	2.62096
4.82628	61.6397	48.7596	34.5768	35.601	29.4409	26.8909	4.82531	-668.624	-602.316	-531.635	-269.851	-420.695	-377.022	4.83307	52.0279	52.6191	52.0011	35.6036	36.4303	27.1326	4.83025	1.5096	0.96816	2.41712	-1.58219	0.92815	1.08278
4.89628	62.4515	50.1925	35.5104	35.5791	30.8015	26.458	4.89531	-390.428	-350.909	-308.448	-48.9917	-243.249	-219.427	4.90307	44.3827	47.645	45.4148	74.848	31.7554	22.3693	4.90025	-2.6523	-1.89514	-0.75327	-5.19162	-1.04646	-0.8143
4.96628	64.2317	51.8741	39.3726	37.1016	32.7859	28.1314	4.96531	-76.0362	-70.7533	-59.4693	100.459	-46.3405	-44.6706	4.97307	100.6	99.2542	91.6227	115.338	70.4896	53.6709	4.97025	-8.62236	-6.55256	-4.49488	-3.25864	-4.06938	-3.83268
5.03628	66.7833	52.5753	42.5808	37.7073	33.791	28.6725	5.03531	134.549	113.242	104.715	101.951	84.7854	73.8229	5.04307	155.939	148.909	136.949	88.2294	104.097	85.4558	5.04025	-4.29334	-3.57253	-2.82481	1.83566	-2.13446	-1.63286
5.10628	67.1491	52.9054	42.9031	40.1892	33.0953	29.2861	5.10531	132.437	116.312	108.041	72.2735	88.203	75.4005	5.11307	118.164	115.186	104.963	69.8429	78.8664	64.2704	5.11025	2.67946	1.62282	1.88457	-2.78893	1.67229	1.40198
5.17628	69.6434	56.4674	45.1453	40.4337	35.4956	30.4216	5.17531	91.9089	80.6638	77.6355	71.5827	64.3358	54.18	5.18307	91.5737	91.207	82.796	22.6665	62.7475	49.713	5.18025	-4.10173	-4.17854	-2.91659	-4.89189	-2.18015	-1.684
5.24628	67.733	54.5403	46.6023	40.7019	36.4617	30.7437	5.24531	89.3929	80.136	70.8129	170.37	62.4055	55.0515	5.25307	26.1707	30.0928	30.0308	53.8163	21.1014	13.8719	5.25025	-6.79125	-6.38521	-5.68956	-9.81139	-4.21159	-3.6275
5.31628	69.036	53.9984	45.6832	41.4036	37.6616	30.4252	5.31531	233.808	206.446	182.648	150.246	150.97	135.335	5.32307	71.6061	71.8211	64.213	57.3765	48.7522	38.56	5.32025	-14.7922	-13.2101	-11.4476	0.8925	-8.61853	-7.26999
5.38628	68.3641	56.0633	43.279	39.6851	38.328	32.1282	5.38531	204.945	184.373	161.402	141.472	134.133	121.782	5.39307	72.8979	73.1393	64.7031	3.22837	50.4888	40.5309	5.39025	1.35131	1.28426	0.15774	-0.72653	1.34864	1.07915
5.45628	65.5959	56.3636	42.93	37.5113	38.7072	31.6831	5.45531	186.459	172.416	148.239	68.0452	126.338	110.051	5.46307	-1.46997	4.52788	1.41038	-52.1861	2.26508	-1.28632	5.46025	-0.9802	-0.71535	-1.40113	-2.44491	-0.08978	0.24258
5.52628	58.0716	52.7143	42.5423	35.9215	38.3474	30.1414	5.52531	84.1326	81.9886	61.4175	122.623	60.2999	51.6088	5.53307	-79.409	-67.7554	-63.1887	-129.196	-48.331	-43.8196	5.53025	-3.78358	-3.83976	-4.13501	-4.46862	-2.25233	-2.02364
5.59628	55.4337	50.2759	40.0193	35.2699	36.9984	29.2554	5.59531	166.54	155.082	122.011	138.376	109.53	96.7326	5.60307	-188.511	-167.106	-150.838	-105.577	-117.792	-105.446	5.60025	-7.00099	-5.91358	-5.77919	-7.37318	-4.10938	-3.46056
5.66628	49.5225	46.5549	34.3894	34.7527	34.868	27.9911	5.66531	189.197	173.113	140.829	66.0475	124.799	108.614	5.67307	-152.715	-136.294	-125.542	-142.238	-96.4832	-85.7177	5.67025	-10.3958	-8.92436	-9.94074	4.67269	-6.49313	-5.77114
5.73628	46.2886	45.3829	33.2137	30.0874	33.8869	26.6082	5.73531	81.4111	76.9903	57.9861	-45.6614	56.7332	48.1017	5.74307	-205.63	-182.932	-166.54	-152.153	-129.875	-115.325	5.74025	6.16482	5.35695	3.93615	-0.28016	4.08507	3.44538
5.80628	37.886	41.1942	27.0616	35.8963	29.0734	23.4207	5.80531	-76.5558	-63.7933	-71.5261	-207.761	-41.1119	-39.7655	5.81307	-221.665	-196.814	-178.303	-140.718	-137.312	-122.345	5.81025	-1.19838	-0.27175	-1.83074	-0.54563	-0.01368	-0.61977
5.87628	48.9938	50.0343	27.7392	32.6643	34.743	28.9519	5.87531	-307.363	-268.119	-254.311	-357.755	-184.447	-167.046	5.88307	-205.46	-182.067	-163.465	-89.866	-126.043	-112.534	5.88025	-0.88588	-0.16596	-2.14525	-3.7755	-0.10227	-0.95761
5.94628	44.3483	46.0753	25.8865	37.1857	31.9353	25.7804	5.94531	-517.532	-458.142	-422.348	-541.227	-317.494	-284.84	5.95307	-129.851	-116.988	-103.034	-2.39075	-79.918	-72.3859	5.95025	-6.0413	-4.53849	-4.93773	0.4381	-3.06716	-3.56739
6.01628	50.4418	49.1224	30.7891	38.6428	35.1129	27.1682	6.01531	-775.626	-687.573	-628.708	-556.242	-479.529	-428.91	6.02307	-5.61575	-6.95919	-3.66394	24.5731	-1.25225	-3.2147	6.02025	0.63749	0.33259	-0.29526	3.34877	0.57825	-0.44026
6.08628	52.7429	51.3439	29.6645	41.6581	34.7147	27.7109	6.08531	-790.507	-700.966	-640.9	-360.919	-492.965	-438.59	6.09307	34.496	25.7717	27.5624	41.6367	22.423	16.5228	6.09025	4.28415	3.57179	3.18894	-0.3852	2.83342	1.36756
6.15628	59.478	53.6866	32.6616	41.7502	36.7867	29.8178	6.15531	-507.031	-451.4	-418.491	-168.721	-319.668	-283.608	6.16307	59.6599	47.5565	48.3546	40.6058	37.5816	29.6182	6.16025	-1.61541	-1.37905	-1.35793	-2.10326	-0.59396	-1.5857
6.22628	57.568	54.3668	33.6039	41.4894	37.0136	30.9397	6.22531	-233.849	-207.976	-200.665	54.6083	-149.51	-130.056	6.23307	58.3942	47.035	46.5974	109.82	37.3313	29.5491	6.23025	-3.97862	-3.16354	-2.92895	-4.99893	-1.82399	-2.88764
6.29628	60.6505	52.8981	33.7033	44.892	37.1535	30.6162	6.29531	86.7656	76.246	50.4382	95.4136	48.4529	46.7768	6.30307	155.2	134.078	125.089	99.8344	99.4795	83.4161	6.30025	-8.08315	-6.89487	-5.51089	1.33295	-4.21047	-4.65093
6.36628	64.4102	55.0398	36.6337	44.2343	39.4258	31.2286	6.36531	147.897	128.182	97.8525	83.355	86.0716	80.6548	6.37307	141.281	123.023	115.093	76.687	91.6328	75.9407	6.37025	0.71942	1.20789	1.45119	-0.64535	0.93816	-0.1361
6.43628	66.7545	54.896	39.2479	43.7801	38.7182	30.3467	6.43531	128.107	110.292	86.0097	45.0584	76.2161	70.4724	6.44307	108.935	93.3155	88.6599	44.4683	70.5908	57.927	6.44025	-2.38168	-1.30979	-0.57163	-2.41974	-0.42351	-1.38753
6.50628	67.7402	54.6672	37.0759	43.126	36.7993	29.5402	6.50531	69.5143	56.9673	41.6735	128.628	40.8796	36.898	6.51307	60.1431	53.5356	51.4642	27.356	41.0574	31.4855	6.51025	-5.29744	-3.77568	-3.00035	-8.80293	-2.39871	-2.70859
6.57628	68.6984	54.92	37.9582	42.9543	35.3249	27.5067	6.57531	189.044	160.3	133.779	167.039	115.659	103.989	6.58307	36.416	31.8692	32.7408	72.4181	26.8061	18.4127	6.58025	-13.4679	-11.6131	-9.94788	-5.45205	-8.15583	-7.94183
6.64628	67.6212	54.7605	38.9292	42.8484	36.0498	27.924	6.64531	243.413	205.595	177.985	142.012	149.11	133.249	6.65307	97.5109	86.1264	82.7075	24.2341	65.0885	53.5039	6.65025	-9.53355	-7.46669	-6.58898	1.93718	-5.81465	-4.79529
6.71628	65.6725	57.074	41.3096	41.3885	35.4004	28.3754	6.71531	206.507	172.932	151.152	109.553	127.553	113.459	6.72307	30.4576	24.4109	27.3906	-24.0982	21.1667	16.9996	6.72025	1.49545	2.76501	2.18381	-2.95136	1.3699	1.26895
6.78628	64.1917	54.8093	39.2657	37.5907	34.711	26.6123	6.78531	157.795	131.741	112.263	72.1681	96.9966	87.0284	6.79307	-40.4882	-35.774	-27.3035	-101.854	-21.5251	-21.468	6.79025	-5.52022	-3.38892	-2.13921	-3.7928	-2.76016	-2.4395
6.85628	59.7228	51.6235	37.4226	33.5929	31.3167	25.4112	6.85531	104.672	83.6415	71.0433	156.989	64.4756	57.822	6.86307	-148.847	-133.59	-113.809	-124.439	-91.2471	-82.6707	6.86025	-5.52348	-4.3107	-3.8704	-8.10706	-3.77262	-3.32701
6.92628	55.3032	47.365	31.2189	32.0716	27.2338	23.3002	6.92531	227.193	193.018	169.383	97.1574	140.58	124.634	6.93307	-183.101	-162.309	-140.304	-122.766	-113.02	-101.55	6.93025	-12.0258	-10.1828	-9.32441	-0.99062	-8.0511	-6.38686
6.99628	51.7261	43.0578	28.5547	29.5375	23.6252	20.6482	6.99531	146.383	120.588	104.25	11.5242	89.8621	78.6628	7.00307	-177.792	-158.127	-141.396	-158.912	-111.466	-98.5942	7.00025	-1.7341	-1.41341	-2.10235	1.84065	-1.69784	-0.77399
7.06628	51.7819	40.1215	26.1187	29.853	20.5085	20.0006	7.06531	23.7732	10.7822	9.88289	-137.519	14.5456	10.2425	7.07307	-230.938	-205.103	-180.578	-150.621	-144.511	-127.501	7.07025	2.92683	2.19749	1.06867	-1.88087	1.37042	1.34129
7.13628	51.4664	38.4014	27.8785	29.4069	21.8042	20.9664	7.13531	-189.923	-178.473	-155.656	-299.33	-117.065	-107.099	7.14307	-213.143	-191.831	-169.921	-137.278	-136.164	-119.972	7.14025	-2.48735	-2.98341	-3.3795	-1.83112	-2.50969	-1.50471
7.20628	49.5888	37.8148	27.4976	32.1676	21.8924	20.4158	7.20531	-417.571	-382.61	-335.795	-460.263	-259.155	-233.154	7.21307	-190.983	-173.243	-152.829	-36.2607	-124.808	-109.291	7.21025	-0.89432	-1.82442	-2.83192	-3.6621	-2.00154	-1.2632
7.27628	50.7498	41.391	30.4195	35.6595	25.1668	22.1133	7.27531	-650.898	-587.969	-516.999	-605.528	-399.696	-360.226	7.28307	-42.4455	-44.9219	-38.3029	3.2121	-34.1236	-29.0731	7.28025	-4.70646	-5.22652	-4.97013	2.66589	-3.69201	-3.04574
7.34628	54.5016	46.0844	35.4943	37.5284	27.991	25.3503	7.34531	-858.108	-770.184	-680.699	-474.767	-527.432	-471.926	7.35307	12.4173	4.51287	8.71202	33.5005	1.29993	1.36249	7.35025	4.66749	3.01242	2.02284	0.87253	2.07109	1.74036
7.41628	58.0612	48.5979	36.8996	37.5047	29.008	25.7298	7.41531	-670.85	-601.36	-536.3	-274.089	-412.376	-368.536	7.42307	57.1356	42.2796	40.9564	26.4106	26.9773	23.9615	7.42025	2.02841	1.03006	-0.12878	-2.06607	0.35312	0.96473
7.48628	56.7591	49.3171	37.2372	38.7687	29.7515	25.8554	7.48531	-383.901	-349.035	-314.454	-53.5315	-237.511	-211.319	7.49307	47.4749	33.3783	32.9151	73.9352	21.228	19.9415	7.49025	-1.93953	-2.10217	-3.10927	-5.01117	-2.37052	-1.17653
7.55628	58.9927	51.3791	39.7548	40.8581	32.1704	27.4649	7.55531	-71.4554	-69.4687	-69.1655	83.6518	-43.1236	-39.6414	7.56307	116.441	94.809	88.3189	106.003	63.4268	57.8815	7.56025	-6.64113	-6.62901	-6.65393	-3.29524	-4.87548	-3.93175
7.62628	58.8465	53.1146	41.3825	42.5776	33.1141	27.4406	7.62531	124.038	102.603	80.4886	85.5479	75.3632	66.1957	7.63307	161.051	134.311	123.799	79.6069	92.3072	82.1759	7.63025	-3.8061	-3.63104	-4.11514	1.14932	-2.86446	-2.16784
7.69628	60.3568	54.6887	43.1275	42.0967	33.3852	27.5346	7.69531	124.392	105.26	82.1223	53.0983	76.936	68.4167	7.70307	123.013	101.803	94.9795	61.9761	69.0348	61.9679	7.70025	2.35271	1.11843	0.88738	-3.08295	0.61397	0.77145
7.76628	61.8396	55.4656	44.0389	39.883	34.5774	28.5696	7.76531	80.718	65.839	44.4823	61.8049	46.9127	44.9531	7.77307	100.295	77.146	76.4889	16.3163	52.9061	47.9135	7.77025	-3.25797	-4.14085	-3.48115	-6.13255	-2.96915	-1.82972
7.83628	62.7112	54.7531	43.7773	39.1936	36.3116	28.6323	7.83531	90.1998	75.1973	52.686	164.648	52.0778	49.9219	7.84307	31.5694	19.0663	23.9977	53.5138	11.4008	12.6617	7.84025	-7.75168	-7.17713	-7.62845	-10.9442	-5.71911	-4.09656
7.90628	60.1978	53.9904	45.0041	38.1423	36.1125	28.0605	7.90531	234.956	201.041	164.89	144.846	139.957	126.876	7.91307	85.0175	67.4874	63.5289	48.5073	43.4066	42.3182	7.91025	-14.5241	-13.0706	-12.6812	0.37173	-9.9566	-8.27105
7.97628	60.1209	53.8989	44.8184	36.5456	34.7829	27.7361	7.97531	204.613	175.36	135.978	136.341	120.497	110.134	7.98307	74.8876	61.644	58.4784	-5.28998	37.8212	38.6657	7.98025	0.49554	0.9144	0.55987	-1.71285	-0.15406	0.62466
8.04628	60.6059	52.0992	44.206	36.099	34.536	27.5922	8.04531	190.755	162.993	127.213	66.9384	111.775	101.007	8.05307	-3.1491	-4.40088	-2.44001	-62.0774	-11.102	-2.9966	8.05025	-2.03436	-0.9419	-1.28837	-4.73818	-1.77195	-0.51735
8.11628	60.501	52.3754	41.5466	33.2396	34.1578	27.2198	8.11531	91.4575	73.7101	48.535	132.034	50.1041	43.2271	8.12307	-85.2821	-77.0267	-64.0473	-138.101	-61.6673	-47.1079	8.12025	-6.00571	-5.08454	-3.76177	-5.96976	-3.56989	-2.13831
8.18628	55.4099	47.0922	37.9071	30.1669	32.5605	24.9611	8.18531	182.045	152.738	121.029	135.837	107.615	93.7799	8.19307	-190.947	-172.032	-149.69	-111.757	-126.848	-104.305	8.19025	-8.52889	-6.86138	-5.8089	-7.80621	-5.14725	-3.6166
8.25628	53.6207	45.6429	35.069	26.9342	28.673	21.5544	8.25531	190.147	161.702	128.645	58.9195	112.732	97.9101	8.26307	-153.422	-138.227	-119.603	-149.268	-102.93	-82.6821	8.26025	-10.7203	-9.22313	-7.73389	3.59403	-6.91393	-5.29038
8.32628	47.1305	42.9667	31.1597	26.2991	25.8733	19.0161	8.32531	80.7022	66.6516	43.5179	-57.6377	43.3611	37.1649	8.33307	-205.926	-185.621	-163.855	-159.183	-137.741	-113.667	8.33025	5.23959	5.00515	4.19823	-1.46125	2.97755	3.41104
8.39628	45.3772	40.2146	32.9701	24.9451	27.8147	18.7683	8.39531	-81.5616	-77.6379	-83.7312	-223.931	-59.5123	-52.2491	8.40307	-215.544	-195.992	-172.61	-147.461	-145.081	-120.35	8.40025	-1.99295	-1.49131	-1.08613	-1.01601	-1.7299	-0.43707
8.46628	43.908	41.9109	32.1216	25.8461	26.877	18.6886	8.46531	-316.031	-282.118	-267.338	-377.513	-206.338	-180.3	8.47307	-195.962	-179.575	-158.758	-90.0017	-134.029	-111.563	8.47025	-1.46536	-0.91408	-0.49904	-4.63506	-1.01269	-0.12425
8.53628	47.1184	45.5876	34.4333	29.111	26.3711	19.0424	8.53531	-529.946	-470.443	-436.554	-563.231	-337.729	-297.86	8.54307	-112.023	-107.288	-93.8147	-6.81644	-81.6786	-67.0371	8.54025	-5.77878	-5.63635	-4.31086	0.50541	-4.17424	-3.11428
8.60628	52.8899	50.7649	37.4408	32.624	31.0751	23.4286	8.60531	-796.505	-702.803	-649.463	-561.496	-503.603	-443.127	8.61307	5.55543	-3.52067	0.3899	22.3914	-7.59765	-3.10491	8.61025	-0.16217	0.3571	0.60602	2.39651	0.08957	-0.02086
8.67628	58.0392	52.2882	40.0766	32.8683	34.294	25.3217	8.67531	-794.219	-697.321	-647.718	-365.442	-499.358	-439.414	8.68307	48.5787	32.2342	35.8436	34.4699	18.1611	19.2047	8.68025	3.64542	3.16208	3.12165	-1.65703	2.11617	1.99377
8.74628	58.8428	54.6395	38.8576	33.8135	33.9164	25.0142	8.74531	-513.935	-449.153	-433.124	-173.147	-324.205	-283.619	8.75307	64.8578	48.6131	49.8392	35.2783	30.3061	27.1691	8.75025	-1.40141	-1.6112	-2.0497	-3.37465	-0.94433	-0.73977
8.81628	57.6893	57.8618	39.9488	37.2167	33.0246	26.2125	8.81531	-237.199	-204.374	-218.996	49.8059	-152.789	-129.842	8.82307	68.1952	50.5498	53.5903	104.578	33.4689	28.9287	8.82025	-4.86431	-3.48456	-3.71551	-5.6398	-2.93807	-2.25734
8.88628	62.4115	60.8267	43.8117	37.6751	35.1341	27.3898	8.88531	76.5306	78.3667	29.2646	85.0574	44.6251	43.222	8.89307	166.615	137.484	134.293	90.1868	93.1216	83.4323	8.89025	-7.23609	-6.13691	-6.16207	0.2664	-4.78695	-3.93718
8.95628	64.7598	60.3971	45.352	36.5804	35.7673	27.3699	8.95531	134.349	126.11	72.036	72.9799	78.6045	72.8556	8.96307	145.738	120.16	119.997	69.969	81.0231	71.5356	8.96025	0.57338	0.66801	-0.00939	-1.48697	0.8216	0.30153
9.02628	66.2554	60.5723	44.0972	36.2741	36.5088	27.7704	9.02531	116.451	112.751	57.0657	30.3553	65.6549	62.2939	9.03307	112.813	91.0423	94.9435	34.3737	61.462	54.6035	9.03025	-0.65195	-1.62895	-2.16051	-3.69481	-0.73989	-0.9662
9.09628	64.6084	58.7238	44.3593	38.9702	34.7348	27.3584	9.09531	57.946	59.8955	12.6763	123.731	29.5366	28.7332	9.10307	63.1513	46.052	54.2659	22.9875	29.5277	26.2478	9.10025	-4.53036	-4.30017	-4.70223	-10.233	-2.95419	-2.52635
9.16628	65.6551	57.4387	43.2371	39.3291	34.8676	27.2266	9.16531	191.134	175.747	120.238	153.768	112.399	101.931	9.17307	44.2639	30.8261	40.4457	63.8052	18.7428	16.9943	9.17025	-13.4552	-12.67	-12.2744	-5.52099	-8.77482	-7.95611
9.23628	69.0118	57.2934	44.2092	39.3394	36.2241	28.1684	9.23531	237.679	215.561	153.936	128.532	137.276	125.259	9.24307	104.705	85.611	85.4464	14.1139	57.4437	50.822	9.24025	-7.49473	-6.571	-7.02372	1.79785	-4.20969	-4.18827
9.30628	69.4367	57.7764	44.2665	36.5798	37.1089	27.7156	9.30531	207.189	187.54	130.383	88.2584	119.217	106.313	9.31307	30.9303	25.6068	26.3317	-33.0464	13.1894	10.8082	9.31025	3.18695	3.47107	1.22599	-3.55832	1.98786	1.45819
9.37628	66.7143	54.7859	42.024	33.523	36.1077	25.8104	9.37531	152.018	136.988	92.4644	61.5247	83.6105	74.1436	9.38307	-37.1538	-32.1428	-30.3203	-110.075	-27.858	-26.2235	9.38025	-4.37204	-3.48928	-4.16745	-4.0911	-2.37594	-2.73897
9.44628	62.4197	51.3189	38.0369	33.0069	34.2906	24.0602	9.44531	113.181	103.934	65.8635	140.571	61.2567	53.7785	9.45307	-150.226	-133.168	-120.861	-124.122	-96.7401	-88.109	9.45025	-4.30014	-4.96009	-4.83186	-8.51157	-2.92893	-2.92138
9.51628	61.1267	50.055	36.8939	31.8057	32.8518	22.9391	9.51531	227.294	201.377	157.228	80.2866	132.18	116.029	9.52307	-170.413	-152.16	-140.63	-125.55	-109.843	-98.8487	9.52025	-11.3249	-11.2895	-10.2476	0.11925	-7.03267	-7.16388
9.58628	54.5415	44.5181	30.5303	32.2444	30.9855	21.0577	9.58531	138.475	122.5	90.3005	-5.72509	78.1157	69.5135	9.59307	-173.467	-155.695	-143.451	-157.664	-109.836	-101.571	9.59025	0.96877	-0.27068	-0.75002	2.34625	0.68976	-0.15773
9.65628	50.2653	42.5279	29.6454	29.9555	30.4369	20.6232	9.65531	11.625	8.7089	-5.89201	-154.175	1.24705	0.43648	9.66307	-218.82	-195.615	-181.733	-145.296	-137.443	-126.956	9.66025	4.20164	2.85849	1.5829	-1.08458	2.53529	1.19658
9.72628	46.4341	42.6145	28.7793	31.9022	28.6922	19.579	9.72531	-206.953	-182.881	-175.559	-312.362	-133.409	-119.2	9.73307	-198.651	-179.353	-169.502	-127.831	-125.744	-119.019	9.73025	-1.08562	-2.70882	-1.95773	-1.01494	-0.97019	-1.78344
9.79628	50.298	42.8631	31.8862	32.3414	32.7527	21.1597	9.79531	-438.964	-388.051	-355.091	-473.523	-272.76	-242.715	9.80307	-173.944	-158.413	-149.932	-25.396	-111.053	-105.867	9.80025	-0.65521	-1.54844	-1.56357	-2.79716	-0.27302	-1.41242
9.86628	48.379	41.6803	34.1529	36.6529	31.5932	20.9656	9.86531	-676.462	-596.573	-539.066	-605.899	-418.365	-371.185	9.87307	-25.1382	-26.5624	-34.1204	12.3313	-18.4806	-24.4018	9.87025	-3.51077	-3.59598	-3.83774	3.3902	-2.31334	-2.38013
9.93628	53.0852	45.5778	37.7137	41.0746	33.3808	24.5099	9.93531	-871.586	-769.199	-693.485	-460.581	-535.25	-474.916	9.94307	28.289	20.17	7.68924	41.8195	13.4238	5.40575	9.94025	5.53733	4.32839	4.20168	1.75207	3.38073	2.50746
10.0063	55.9549	50.2089	41.8124	40.3753	35.3853	26.1917	10.0053	-671.099	-585.291	-538.34	-260.98	-408.472	-360.692	10.0131	69.1497	55.7249	40.718	33.9805	37.7392	28.2559	10.0102	2.15172	1.95018	1.56005	-0.79819	1.48857	0.85626
10.0763	56.0408	52.3106	42.4705	41.9503	36.3505	26.0978	10.0753	-391.719	-332.163	-319.084	-32.1883	-235.393	-204.193	10.0831	58.393	44.8992	33.9602	85.8078	30.8533	22.667	10.0802	-1.15835	-0.97126	-0.92278	-4.19351	-1.21132	-1.07444
10.1463	54.6616	53.519	45.802	42.6659	36.5616	27.8252	10.1453	-67.0835	-43.7593	-62.6762	91.7312	-31.9755	-24.3211	10.1531	131.096	110.424	94.3214	112.553	75.6119	64.1167	10.1502	-7.1596	-5.33958	-5.00542	-0.90303	-4.00104	-3.55613
10.2163	55.596	54.1381	46.7506	44.5924	36.4868	27.6895	10.2153	111.596	116.061	75.8082	94.2625	76.1508	71.8972	10.2231	167.077	142.829	125.288	88.1599	97.8477	84.8512	10.2203	-2.18636	-1.22146	-1.50085	2.03512	-1.60632	-1.54713
10.2863	55.1489	54.8054	48.0708	44.5155	35.5804	28.4142	10.2853	115.171	116.881	76.0739	63.4759	76.8782	70.9416	10.2931	131.434	110.907	98.159	68.1391	74.5748	64.7145	10.2903	1.5444	3.27523	2.16421	-2.14678	1.39258	1.31452
10.3563	54.7092	55.208	46.3145	46.4958	34.065	27.5407	10.3553	72.5948	78.847	41.067	76.7374	48.9556	45.1258	10.3631	101.876	87.8721	77.2749	20.1212	56.9998	49.7161	10.3603	-3.99778	-2.17462	-2.61267	-5.09143	-2.38453	-1.8005
10.4263	54.3873	56.053	47.715	47.3523	35.882	28.0414	10.4253	91.8347	97.3398	57.2313	174.881	59.9089	56.2251	10.4331	34.2228	26.4489	24.5391	61.0975	14.3547	13.096	10.4302	-7.91134	-6.82505	-6.42926	-9.36143	-4.99156	-4.22497
10.4963	55.809	56.2055	50.5358	49.2665	37.8783	28.9522	10.4953	234.499	222.486	171.763	150.835	147.703	130.398	10.5031	94.2856	80.4884	72.8559	50.2304	52.6914	47.8759	10.5002	-14.0464	-11.2438	-11.1456	2.16941	-8.86016	-7.4551
10.5663	59.0976	61.7047	49.8134	47.2701	37.3924	29.0793	10.5653	204.082	193.302	144.95	139.139	125.559	111.27	10.5731	77.8699	67.9261	61.111	-4.35582	42.7805	39.0025	10.5702	3.06471	3.08295	2.13809	-0.85595	1.19043	1.73659
10.6363	59.215	60.7091	48.5139	47.0954	36.8015	30.476	10.6353	190.824	178.035	132.887	62.9799	117.442	103.041	10.6431	1.38166	0.37167	-2.27878	-63.9032	-5.21519	-1.61998	10.6402	-0.82375	-0.88167	-1.76829	-3.14932	-1.5306	-0.61714
10.7063	59.7527	61.3063	48.879	44.3034	34.8331	30.345	10.7053	83.3607	79.5688	48.0335	133.756	49.2545	42.677	10.7131	-84.6127	-74.4894	-69.1397	-135.953	-57.3576	-47.5556	10.7103	-3.85032	-3.5876	-4.29402	-5.66079	-3.48162	-2.21991
10.7763	59.8942	59.6058	43.5297	42.7754	31.8705	28.0749	10.7753	187.736	169.163	133.521	132.29	114.727	98.6211	10.7831	-187.975	-165.683	-150.493	-108.644	-120.707	-104.256	10.7803	-7.97538	-6.74746	-6.54435	-5.79077	-5.87394	-4.25208
10.8463	55.9728	55.9452	38.7876	40.1169	27.4927	26.314	10.8453	187.204	166.498	131.997	53.5992	114.142	98.3681	10.8531	-148.644	-130.65	-122.411	-148.012	-96.0667	-82.7479	10.8503	-8.6673	-7.53981	-7.27227	4.03283	-6.32667	-4.97883
10.9163	52.4521	52.5611	37.0617	40.7981	24.4717	25.2562	10.9153	76.7249	69.1492	43.5431	-64.5748	45.344	36.8133	10.9231	-207.271	-183.793	-169.467	-152.217	-132.241	-116.205	10.9202	5.41915	5.3955	3.84742	-0.52503	2.7121	2.66892
10.9863	51.2949	51.1061	35.9558	38.9079	24.8986	25.4782	10.9853	-90.0604	-82.4422	-91.0616	-232.065	-59.5181	-55.1616	10.9931	-211.982	-192.046	-176.344	-138.366	-136.37	-121.568	10.9902	-0.87919	-1.54243	-1.57982	0.12819	-1.66315	-0.96086
11.0563	52.8152	48.2665	35.0966	39.8828	22.7848	24.1228	11.0553	-325.32	-292.325	-278.635	-382.913	-205.279	-182.22	11.0631	-192.222	-179.123	-163.306	-74.5951	-125.419	-112.1	11.0602	-0.28488	-0.39681	-0.85568	-3.67911	-1.13271	-0.40835
11.1263	53.8042	51.6171	39.6401	41.3186	27.0126	25.5239	11.1253	-543.458	-486.186	-449.788	-569.903	-337.448	-299.434	11.1331	-100.127	-99.5256	-91.6393	5.13225	-69.0779	-62.0451	11.1303	-5.76708	-4.97822	-4.70106	0.96678	-4.31898	-3.5388
11.1963	56.1707	52.5766	42.3242	40.5067	27.8419	27.3527	11.1953	-807.497	-723.63	-653.382	-552.384	-497.779	-442.913	11.2031	12.4788	0.01872	-1.42394	31.3683	-0.05171	0.05807	11.2003	1.16793	1.37665	1.45956	3.07047	0.32693	0.48108
11.2663	59.0066	51.5146	43.699	39.8209	29.9036	29.2928	11.2653	-781.938	-701.637	-632.713	-350.675	-479.322	-426.356	11.2731	50.9027	32.1546	29.7777	44.4383	24.0785	21.1579	11.2703	4.18521	3.31985	4.15768	-0.8688	2.43812	2.00835
11.3363	61.4164	50.9579	44.7116	41.1963	28.7301	28.5541	11.3353	-493.497	-448.832	-404.633	-153.074	-298.986	-264.556	11.3431	67.9874	44.776	44.1803	50.395	34.5759	30.8097	11.3402	-1.55169	-2.10405	-1.00202	-2.61873	-1.16509	-1.27087
11.4063	61.6059	51.8353	45.919	40.7319	31.4304	29.1475	11.4053	-212.732	-199.501	-181.98	61.0889	-124.529	-109.139	11.4131	75.7918	52.0947	51.0626	116.789	39.9901	35.5299	11.4102	-4.02771	-3.95566	-2.42521	-4.75108	-2.58588	-2.44816
11.4763	60.7013	49.6902	45.2428	39.7226	32.7963	30.646	11.4753	90.0882	72.4679	60.5591	93.5773	65.1126	59.7136	11.4831	169.634	134.067	127.451	99.9184	98.7319	86.9941	11.4802	-6.82148	-7.15273	-5.02481	1.43369	-4.00331	-4.15489
11.5463	59.1782	48.1614	46.6238	38.1967	32.3345	32.3692	11.5453	137.565	114.008	95.5463	77.5586	92.6528	82.8525	11.5531	145.761	114.964	111.96	79.2084	85.4589	74.3183	11.5503	1.81866	0.93101	1.62123	-1.07945	1.79134	0.98738
11.6163	58.3941	47.7754	46.3463	38.7831	32.8	31.7346	11.6153	113.623	96.2594	78.8217	42.8927	78.0119	70.481	11.6231	115.205	90.7652	88.7886	40.4992	67.0061	57.7417	11.6203	-2.12537	-2.56254	-1.80644	-3.08812	-0.49967	-1.0908
11.6863	57.879	47.6401	44.3836	40.6482	34.8199	32.0199	11.6853	63.5481	55.5717	41.8646	138.934	47.3399	44.645	11.6931	60.1432	43.2502	45.2606	34.5371	32.861	26.9812	11.6903	-4.81807	-4.83486	-3.39966	-10.0094	-1.89875	-2.36816
11.7563	59.6057	49.2206	45.2458	41.4619	36.8852	34.6634	11.7553	197.073	177.042	146.399	161.027	131.394	120.043	11.7631	50.6942	36.0075	40.7399	73.1197	28.9737	22.4804	11.7602	-14.0828	-13.4479	-10.8776	-3.70239	-8.02189	-7.38279
11.8263	61.9596	50.1829	45.4889	42.4031	37.5724	35.7332	11.8253	225.13	206.3	170.254	141.813	150.351	135.436	11.8331	106.472	84.8626	84.7494	23.5449	63.8882	53.4381	11.8302	-5.2493	-5.89804	-4.23577	2.01124	-2.51763	-2.84648
11.8963	61.5256	48.5593	44.8892	41.9534	39.1524	34.9168	11.8953	195.715	179.687	144.324	97.9198	130.925	117.851	11.9031	33.8384	23.168	28.0589	-25.9305	18.6308	13.447	11.9002	3.18092	1.58635	2.66144	-3.03864	2.61124	1.70851
11.9663	63.4853	48.2377	43.7086	39.8791	38.8396	34.6503	11.9653	133.474	124.357	96.9109	82.8449	92.9065	81.4773	11.9731	-33.535	-37.2606	-27.3573	-105.55	-23.9726	-25.718	11.9703	-3.92787	-4.96624	-3.46225	-3.23823	-1.71124	-2.09485
12.0363	60.1911	44.3183	42.9774	35.4706	36.791	31.4362	12.0353	113.085	106.458	76.6473	158.181	79.3117	67.391	12.0431	-148.728	-137.663	-118.9	-115.056	-95.0686	-87.8251	12.0403	-4.6732	-5.00685	-3.88736	-8.63334	-2.44213	-2.53178
12.1063	54.5734	41.1798	38.336	33.0025	34.2609	28.2799	12.1053	222.583	199.413	163.283	89.4068	145.457	124.677	12.1131	-162.241	-148.542	-129.726	-121.974	-103.149	-95.8679	12.1103	-12.17	-11.2081	-9.90998	0.67705	-7.01485	-6.5265
12.1763	52.4667	38.5315	34.8844	31.4348	31.5921	25.8708	12.1753	123.942	113.917	88.1901	1.87403	85.6248	69.7619	12.1831	-173.575	-158.124	-138.352	-153.593	-109.304	-100.823	12.1802	1.27732	0.17674	0.76323	1.01406	0.99288	0.44317
12.2463	49.546	38.0326	35.0876	30.285	31.3655	25.2788	12.2453	-2.13564	-1.25455	-10.0386	-150.239	5.93176	-3.21641	12.2531	-217.566	-200.785	-173.556	-143.222	-137.32	-126.191	12.2502	2.05957	1.89377	0.9981	-2.0331	1.85329	1.27559
12.3163	48.1087	38.5956	34.9324	30.6683	30.8861	24.1326	12.3153	-216.821	-188.662	-180.037	-307.504	-128.633	-123.953	12.3231	-200.14	-184.891	-160.954	-124.568	-126.595	-115.767	12.3202	-2.48302	-2.3769	-2.49779	-2.20416	-0.88914	-1.03426
12.3863	50.5439	41.4497	35.2962	34.5589	31.7935	24.5975	12.3853	-442.708	-392.126	-358.534	-472.55	-269.935	-250.357	12.3931	-172.645	-159.679	-140.061	-20.8314	-109.873	-100.644	12.3902	-2.19461	-2.51964	-2.64548	-3.1449	-1.43978	-1.44314
12.4563	54.0767	43.803	37.787	36.4397	35.1	26.0587	12.4553	-672.953	-606.193	-548.553	-591.862	-417.667	-382.348	12.4631	-24.732	-28.3236	-23.3834	11.965	-19.7309	-19.3635	12.4603	-3.16791	-3.71256	-3.64385	2.43029	-1.95024	-2.31611
12.5263	57.2915	47.6203	43.9145	36.8303	37.8044	27.302	12.5253	-847.462	-763.033	-684.732	-437.431	-527.003	-477.532	12.5331	22.6435	16.1889	15.3075	38.4559	9.93311	6.49762	12.5303	4.70003	3.81892	3.26064	-0.27075	2.65098	2.30391
12.5963	58.052	49.1883	46.9339	37.7807	36.1869	27.176	12.5953	-629.531	-571.644	-512.019	-244.036	-391.655	-356.132	12.6031	59.2664	52.0594	46.3255	28.5817	32.0187	28.4108	12.6003	0.41952	1.00721	0.54451	-2.92766	0.24057	0.46129
12.6663	60.0712	51.4618	48.3893	40.0676	36.5825	26.7029	12.6653	-351.661	-328.15	-294.538	-11.9295	-219.53	-201.898	12.6731	44.3069	41.5135	37.0459	83.6976	24.4058	22.07	12.6702	-2.6137	-2.12808	-1.81997	-6.36794	-2.04649	-1.67114
12.7363	61.1529	55.4837	48.0879	39.8347	37.9331	26.6724	12.7353	-23.3504	-31.2912	-34.0504	99.0041	-13.1545	-18.121	12.7431	123.119	113.363	100.345	106.064	73.0244	65.1716	12.7402	-7.72256	-6.52321	-5.80417	-2.5167	-4.91589	-4.26533
12.8063	64.5696	57.3517	49.6677	38.4583	38.2493	26.8003	12.8053	135.523	112.033	95.7508	95.5236	88.2241	70.1055	12.8131	153.351	142.744	125.2	77.6929	93.5178	83.2262	12.8102	-2.06926	-1.15756	-1.53799	-0.18479	-1.65329	-1.43853
12.8763	63.8991	56.6397	50.1373	38.9637	34.9542	26.3184	12.8753	130.56	109.256	91.3062	61.1029	87.3832	70.0807	12.8831	112.396	109.085	95.6847	57.2206	69.1451	61.4312	12.8803	1.07311	2.20954	2.00032	-3.65604	0.57769	0.71785
12.9463	62.6493	58.7855	50.17	37.5316	36.5623	26.096	12.9453	81.5807	69.6701	56.0536	78.4442	58.94	42.1593	12.9531	85.8817	85.7926	75.1689	11.6674	50.9517	46.4592	12.9503	-3.41333	-2.46766	-2.31392	-7.01011	-2.21984	-1.76152
13.0163	63.3397	60.396	51.1527	37.0581	36.0795	26.9653	13.0153	107.068	99.188	81.7498	169.914	78.4696	57.7605	13.0231	22.7407	33.0459	25.7469	56.5762	11.8424	12.6476	13.0203	-8.59686	-6.04658	-6.44458	-10.5044	-5.55502	-4.67022
13.0863	64.9042	60.5993	52.777	36.6768	35.2852	26.5097	13.0853	235.49	217.232	184.209	142.207	160.377	128.06	13.0931	84.5499	90.2876	77.2126	39.8028	52.7507	48.8103	13.0902	-13.5127	-10.5102	-8.99832	1.37191	-8.79945	-7.45086
13.1563	66.8355	60.4958	53.408	37.72	35.0011	28.2858	13.1553	195.285	184.226	152.538	130.994	137.051	106.988	13.1631	60.3694	70.5403	58.671	-12.2752	36.7723	35.0297	13.1602	3.1939	4.30203	3.84318	-2.18505	1.78927	1.93087
13.2263	68.0544	60.1689	54.3639	35.6132	35.7439	29.1165	13.2253	180.384	170.095	139.525	59.307	126.187	98.066	13.2331	-13.9475	2.62675	0.20259	-72.1561	-8.21611	-5.5273	13.2302	-1.80847	0.27063	0.11792	-3.40516	-1.46954	-0.82614
13.2963	67.0297	57.4269	52.7414	33.1625	34.3625	28.9383	13.2953	70.9393	76.7759	54.6155	138.741	60.8453	39.8044	13.3031	-99.2089	-75.226	-68.4499	-137.037	-63.1034	-52.8181	13.3003	-3.34852	-1.91501	-1.82168	-6.04701	-2.7119	-2.22229
13.3663	63.0007	55.9606	51.0511	28.8641	31.7011	27.5276	13.3653	183.621	176.345	143.737	129.957	129.203	100.655	13.3731	-192.049	-161.55	-142.591	-110.74	-121.168	-106.197	13.3703	-7.92747	-5.78213	-4.81155	-6.07504	-5.51313	-4.82974
13.4363	58.927	51.7932	48.7214	28.1832	29.5383	25.519	13.4353	170.712	164.484	132.659	49.9095	119.256	95.7258	13.4431	-155.529	-130.055	-112.787	-154.565	-97.763	-85.7123	13.4403	-7.7996	-5.6473	-4.43515	3.57887	-5.25043	-4.77321
13.5063	55.8588	49.4668	45.3467	26.4981	27.1263	24.9311	13.5053	56.0253	69.4719	45.1308	-75.7013	49.8688	35.8021	13.5131	-216.586	-187.13	-160.522	-156.792	-136.189	-120.233	13.5102	6.10268	6.35158	5.91322	-1.50545	2.91293	2.69234
13.5763	54.1466	46.4891	41.6001	27.4708	23.5151	25.0966	13.5753	-122.983	-89.3861	-94.29	-237.533	-64.1812	-62.3423	13.5831	-215.788	-192.329	-162.88	-143.993	-137.778	-122.398	13.5802	-0.49877	0.01812	0.23731	-0.87248	-1.64263	-1.19336
13.6463	52.7908	45.6489	44.4052	31.1953	24.4053	26.1359	13.6453	-352.352	-294.588	-278.809	-387.932	-209.748	-188.197	13.6531	-198.959	-179.753	-150.029	-75.2974	-127.182	-113.596	13.6502	0.17797	-0.08194	0.95809	-4.77787	-0.79415	-0.88859
13.7163	55.5182	47.3504	48.8905	34.1782	27.624	28.1157	13.7153	-560.138	-487.94	-448.619	-573.414	-343.279	-308.78	13.7231	-97.9612	-95.0973	-71.0819	-0.05676	-63.8183	-58.9007	13.7203	-4.76654	-5.07316	-3.83035	1.30489	-4.07865	-3.90561
13.7863	59.9982	50.8582	51.3513	37.2253	31.1944	29.8675	13.7853	-820.361	-724.114	-654.438	-536.523	-509.321	-453.308	13.7931	8.25377	-3.61378	12.2913	26.4154	1.27676	-0.91751	13.7903	3.91054	1.72848	2.77888	1.78458	0.76557	0.58146
13.8563	61.0713	52.1318	53.1206	38.0161	31.6008	31.8174	13.8553	-761.782	-676.491	-614.34	-334.361	-479.065	-424.708	13.8631	46.7622	28.3357	43.0938	34.7712	24.9209	19.1102	13.8603	3.91699	2.31329	4.2774	-2.20976	1.13597	1.52559
13.9263	61.158	51.0233	54.5731	39.7717	32.8496	32.5509	13.9253	-473.857	-423.34	-387.914	-133.166	-303.209	-266.179	13.9331	59.3604	38.8224	55.2484	44.8312	32.0261	27.4226	13.9302	-1.29629	-2.1214	-0.8978	-3.29703	-1.90301	-1.47521
13.9963	65.4089	54.0069	56.355	40.6502	34.1728	33.6624	13.9953	-187.189	-165.872	-161.912	74.5657	-124.49	-107.6	14.0031	74.7372	52.3103	64.984	108.455	41.1394	35.0091	14.0002	-4.57959	-5.37738	-2.59038	-4.73809	-3.32847	-2.51466
14.0663	64.3768	53.9575	55.7727	42.738	33.7333	33.5297	14.0653	111.683	90.824	70.1317	97.5068	56.8647	54.1817	14.0731	166.304	133.183	137.742	90.5863	99.2805	84.6086	14.0702	-5.74108	-7.17267	-4.75692	1.17885	-4.86944	-4.2395
14.1363	64.6442	54.6265	56.8261	43.8693	33.3675	33.967	14.1353	145.101	122.85	102.061	78.7725	80.0332	73.0788	14.1431	141.496	108.232	117.676	68.4384	80.7343	69.9827	14.1402	1.92284	0.70746	1.90605	-1.42427	0.77482	0.66555
14.2063	65.5516	55.2242	56.6714	44.4745	32.3086	33.0325	14.2053	122.956	98.6291	83.2274	46.7873	63.417	58.5526	14.2131	112.388	82.5879	93.2063	29.3264	62.698	53.6142	14.2103	-1.45359	-3.10318	-0.88018	-3.34773	-1.28293	-1.27803
14.2763	65.1959	55.1634	57.3379	45.4944	32.8432	32.4631	14.2753	77.088	59.5952	48.8343	143.094	36.0299	34.5692	14.2831	57.9341	32.8671	51.8529	27.8466	28.5105	23.219	14.2803	-3.88689	-4.95891	-2.8968	-10.0853	-2.82553	-2.88249
14.3463	62.9674	56.9816	56.6336	44.5985	33.5729	31.3823	14.3453	217.72	185.892	161.72	153.969	122.626	112.111	14.3531	55.13	34.781	49.5499	63.2411	27.7968	21.7502	14.3503	-15.3177	-14.431	-11.4132	-2.74185	-9.56003	-7.95211
14.4163	63.6406	56.3394	58.0712	43.3063	32.81	31.3958	14.4153	233.214	200.502	173.636	132.529	134.138	122.501	14.4231	100.285	78.0348	88.1542	10.417	58.2348	50.7675	14.4202	-3.52481	-4.79478	-2.95064	2.0507	-2.80547	-2.75186
14.4863	63.5128	57.2509	55.7461	42.1112	33.2298	29.5056	14.4853	205.72	177.601	152.96	85.5857	115.402	106.921	14.4931	24.9072	12.8074	28.3564	-38.4862	10.8506	8.44005	14.4902	1.83932	1.75229	2.87969	-2.43301	1.02236	1.05003
14.5563	64.2454	55.3325	56.1559	41.2328	32.8859	28.9373	14.5553	131.911	114.609	99.6209	81.7798	70.8578	68.1689	14.5631	-45.8283	-47.7767	-27.3776	-118.432	-31.6351	-29.6324	14.5602	-3.8405	-3.89344	-3.08343	-3.28602	-2.63222	-2.83081
14.6263	63.0681	52.1091	54.0087	37.2415	31.8861	27.3653	14.6253	127.872	106.109	94.4255	149.374	65.9178	63.9189	14.6331	-160.051	-148.015	-118.265	-121.116	-102.346	-93.0051	14.6303	-5.40254	-5.17427	-3.64056	-8.69766	-3.44639	-3.59475
14.6963	60.4284	42.726	51.6299	33.7294	28.0709	25.9588	14.6953	224.638	189.2	168.633	79.6772	128.246	120.989	14.7031	-165.89	-152.039	-123.999	-131.515	-106.471	-95.0383	14.7003	-11.8739	-11.3389	-9.53235	1.65573	-7.9227	-7.32962
14.7663	56.2938	42.1632	47.3209	33.2663	26.2642	24.0068	14.7653	124.598	99.0236	88.0999	-9.76156	68.0871	64.5319	14.7731	-182.514	-164.394	-137.197	-161.575	-115.655	-102.508	14.7703	2.30744	2.79659	2.44143	0.32274	1.46301	0.85871
14.8363	54.3568	39.8993	45.1137	32.8269	24.1383	24.1879	14.8353	-6.32006	-16.6884	-12.3921	-161.314	-10.8196	-8.25724	14.8431	-223.094	-199.611	-172.173	-148.504	-140.655	-125.763	14.8402	1.24556	1.44359	1.06333	-1.70174	0.22008	0.16569
14.9063	50.5808	38.8747	43.7648	33.9247	21.9995	23.0903	14.9053	-226.744	-213.09	-186.248	-313.959	-144.668	-128.792	14.9131	-205.782	-182.171	-161.796	-124.564	-129.678	-114.407	14.9102	-1.92021	-1.27149	-1.81831	-2.20984	-1.9952	-1.77672
14.9763	53.4204	41.6685	42.8888	35.6665	23.2807	24.9693	14.9753	-450.063	-412.797	-362.108	-481.629	-280.247	-250.763	14.9831	-170.612	-152.235	-138.009	-20.5053	-109.055	-96.1626	14.9802	-2.86366	-2.19531	-2.17472	-2.73002	-2.58899	-2.20524
15.0463	58.8559	46.8987	44.3426	38.1559	26.6493	26.4239	15.0453	-687.909	-626.499	-553.183	-586.834	-428.259	-384.914	15.0531	-20.5235	-19.7273	-22.7943	9.54929	-15.7452	-13.3056	15.0503	-2.53998	-2.1378	-3.22969	2.93678	-3.01851	-2.77365
15.1163	64.0045	51.0545	47.443	39.3439	29.5828	30.9284	15.1153	-839.571	-757.469	-670.535	-422.588	-520.039	-466.901	15.1231	22.9745	22.2757	8.74292	38.0043	10.2627	11.1168	15.1203	5.60074	4.49523	3.9535	0.22205	2.17093	2.0017
15.1863	63.835	50.4408	50.538	38.4668	30.4696	31.3261	15.1853	-608.475	-547.595	-483.174	-231.276	-372.39	-335.22	15.1931	64.8961	57.2741	41.4746	27.2114	35.7052	32.5548	15.1903	0.75582	0.7038	0.76592	-1.738	-0.65554	-0.30242
15.2563	64.6598	52.1369	49.6018	40.586	30.7164	31.3691	15.2553	-338.982	-301.911	-264.999	0.67613	-201.3	-184.553	15.2631	47.605	45.7677	28.02	88.5238	25.8119	25.0863	15.2602	-1.46271	-1.62534	-1.53277	-5.68424	-2.26563	-1.67631
15.3263	67.2239	55.1542	48.8489	38.9699	31.8013	32.0376	15.3253	-5.77078	-6.96269	-1.6038	101.79	4.891	-1.45943	15.3331	137.379	122.798	96.3335	103.919	78.9991	72.9708	15.3302	-6.13598	-6.56473	-5.35531	-1.22973	-4.99575	-4.36776
15.3963	66.3009	55.4209	49.0799	38.2903	31.8232	31.6269	15.3953	134.018	120.873	112.274	96.3633	91.733	77.3347	15.4031	161.048	141.747	116.278	77.0802	93.7868	85.0044	15.4002	-0.56157	-1.67609	-1.08855	1.14313	-1.38801	-0.99082
15.4663	66.1848	54.6628	50.0658	39.1198	31.6194	30.6342	15.4653	126.188	112.268	107.944	61.0502	87.236	73.5651	15.4731	120.988	106.701	87.5951	57.2801	69.5817	63.4953	15.4703	2.36481	0.97359	1.05881	-2.86379	0.78726	0.5879
15.5363	66.2595	56.2769	48.4666	38.7161	31.7928	31.513	15.5353	77.9883	66.5549	70.3654	90.2369	55.1779	47.2107	15.5431	91.8231	79.8741	64.3357	12.4848	51.5609	46.7635	15.5403	-2.83219	-3.86379	-3.13351	-6.7026	-2.37918	-2.37747
15.6063	68.3572	59.2722	47.8858	39.4288	31.636	32.4756	15.6053	119.991	101.497	103.413	174.343	79.0547	70.4423	15.6131	28.9732	24.0493	18.5374	61.6056	13.1957	11.9523	15.6103	-8.00427	-8.67871	-7.23321	-8.89332	-5.20929	-4.78184
15.6763	69.265	59.9454	48.6311	39.699	31.8151	31.8436	15.6753	243.336	207.433	197.737	145.592	152.799	138.469	15.6831	97.4253	84.0877	73.4372	40.0308	57.141	51.5317	15.6802	-11.7342	-12.0395	-9.84155	2.23919	-7.85542	-6.78162
15.7463	66.5067	59.234	48.6544	39.0454	31.8314	32.3084	15.7453	201.498	173.576	167.927	128.625	124.434	117.676	15.7531	64.1595	55.6104	49.4795	-12.1201	36.1521	34.0653	15.7502	4.3154	2.75087	2.80308	-1.57646	2.40365	2.32374
15.8163	63.56	59.1188	48.512	37.7402	32.0607	32.8428	15.8153	182.014	155.699	150.488	55.6931	110.716	106.233	15.8231	-8.79092	-10.3054	-6.95072	-74.9518	-8.50141	-6.77226	15.8202	-2.0261	-3.04341	-1.60809	-2.75624	-1.28457	-0.89913
15.8863	61.8881	57.4819	46.8991	34.2714	31.4575	32.299	15.8853	80.5857	67.7017	71.1532	139.282	46.6297	49.4102	15.8931	-102.007	-92.6557	-77.4421	-133.205	-64.6529	-56.9801	15.8902	-3.24844	-4.22653	-3.13087	-5.88539	-2.45682	-2.28609
15.9563	58.6466	54.4675	42.7244	33.5538	30.3724	30.0755	15.9553	201.745	174.915	162.838	116.793	121.366	116.623	15.9631	-187.493	-168.587	-144.447	-109.782	-118.722	-103.696	15.9603	-8.19268	-8.02176	-6.3497	-5.08449	-5.20066	-4.56103
16.0263	51.3868	50.7119	37.182	31.0323	28.8897	28.3742	16.0253	172.84	146.631	139.473	39.3683	103.696	101.4	16.0331	-152.679	-138.027	-117.589	-153.467	-96.4146	-84.0123	16.0302	-6.31358	-6.88478	-5.56897	3.61915	-4.17405	-3.51665
16.0963	47.6102	48.0021	36.8879	30.826	27.8196	26.6522	16.0953	62.4275	51.6398	55.3233	-89.2651	35.8976	38.9058	16.1031	-212.552	-194.284	-167.077	-152.743	-133.162	-117.705	16.1002	6.37055	4.1632	4.22666	-1.66752	3.18339	2.92155
16.1663	45.7668	46.8839	36.0102	30.339	26.4187	25.1119	16.1653	-120.992	-110.659	-92.0944	-249.489	-78.8151	-62.0528	16.1731	-209.849	-195.182	-168.174	-144.063	-133.171	-117.838	16.1702	-1.48466	-1.87262	-1.34089	-1.35462	-1.59125	-1.29376
16.2363	42.7085	44.8723	35.946	34.7249	26.0061	23.9641	16.2353	-352.996	-313.871	-278.007	-400.645	-222.077	-192.938	16.2431	-194.951	-182.891	-157.932	-67.2357	-125.357	-110.807	16.2402	-0.71943	-0.81867	-0.50717	-3.83237	-0.90759	-0.74574
16.3063	46.4569	46.9559	38.452	34.6375	29.4662	25.5373	16.3053	-567.485	-505.991	-450.008	-580.83	-353.19	-312.281	16.3131	-82.8247	-85.7382	-71.8209	1.33993	-57.3427	-49.867	16.3102	-5.33163	-5.26649	-5.08721	1.73065	-3.61594	-3.23456
16.3763	50.9716	49.5685	42.3643	34.6713	31.3836	26.9294	16.3753	-825.868	-738.54	-656.569	-528.607	-514.188	-456.546	16.3831	14.0001	-1.18889	3.56645	29.0573	3.61393	3.83355	16.3803	2.81455	2.37403	1.64884	2.18105	1.79239	1.18304
16.4463	53.7437	48.9626	43.8313	34.5994	32.769	27.9049	16.4453	-751.211	-673.537	-598.919	-327.489	-468.946	-416.031	16.4531	53.9591	34.0435	34.8911	35.4519	28.5675	25.8403	16.4503	3.90223	2.4291	2.48885	-1.71889	2.2677	2.03176
16.5163	51.6588	48.7109	42.7858	36.6237	31.5591	27.6571	16.5153	-461.937	-416.078	-371.488	-125.541	-289.342	-256.286	16.5231	64.0036	40.1314	44.4502	50.1466	34.5347	31.1198	16.5203	-1.75125	-2.41448	-1.94905	-3.49991	-1.86028	-1.19903
16.5863	55.9888	51.7895	45.9978	36.5602	33.4371	28.7596	16.5853	-172.631	-156.404	-143.32	68.484	-110.203	-97.2272	16.5931	84.5543	59.1569	60.2511	112.732	45.4812	42.8094	16.5903	-3.57151	-4.18215	-4.24723	-4.23145	-3.26004	-2.53913
16.6563	55.9958	51.9755	47.1865	37.9297	32.2942	28.6288	16.6553	101.776	90.474	75.8235	88.5081	61.445	54.9621	16.6631	174.859	136.488	130.036	91.0772	99.679	91.1374	16.6603	-5.14187	-5.29859	-5.62665	1.87121	-3.87215	-2.97056
16.7263	58.4699	51.9182	48.3025	37.2941	32.5923	28.2787	16.7253	132.679	118.027	102.623	66.3055	79.7415	70.5127	16.7331	143.798	109.75	105.952	72.348	82.139	74.0738	16.7303	3.34435	2.2559	0.92617	-2.07997	1.33586	1.6395
16.7963	57.5091	49.7429	48.4776	35.7246	30.5971	27.4735	16.7953	98.5987	89.827	77.6096	39.8663	59.9086	52.1607	16.8031	114.876	85.9738	83.468	28.9837	63.6926	57.7867	16.8002	-1.99456	-2.46577	-2.99824	-3.48154	-1.85349	-1.00505
16.8663	59.9034	49.1692	49.9166	35.5692	31.2854	28.0758	16.8653	60.055	57.4926	46.1254	143.394	36.3496	30.6612	16.8731	54.0443	32.7894	36.6336	35.0966	27.3318	24.4237	16.8702	-3.80598	-4.39861	-4.35579	-10.6668	-2.85959	-2.02483
16.9363	59.716	48.2685	48.0891	35.1991	31.1577	26.0451	16.9353	204.848	188.598	159.39	151.171	127.043	112.691	16.9431	63.8729	40.3208	42.4501	63.9228	32.2606	29.1731	16.9402	-14.1055	-13.0555	-11.9686	-2.16043	-9.28419	-7.97203
17.0063	61.6873	46.097	45.5505	34.9875	31.7756	26.8715	17.0053	213.993	198.926	165.469	133.51	136.315	119.882	17.0131	103.292	79.2809	76.0041	10.3036	58.9989	53.13	17.0102	-3.03295	-2.71174	-3.29938	0.70073	-1.86516	-1.28135
17.0763	63.2712	45.6621	45.674	34.2306	30.7628	25.9587	17.0753	186.183	174.409	143.427	80.6644	119.846	106.04	17.0831	26.0528	11.385	14.903	-41.0578	12.0253	12.1874	17.0802	1.97146	1.15498	1.07708	-2.75654	1.46434	1.23003
17.1463	64.5356	46.446	42.8522	32.4957	31.7906	25.8892	17.1453	114.622	106.551	84.0464	86.0538	74.2386	64.0228	17.1531	-45.6098	-52.4228	-41.9991	-121.988	-33.0111	-27.246	17.1502	-3.8732	-3.61479	-3.76174	-3.34663	-2.36267	-2.40434
17.2163	63.3589	46.1542	41.1313	31.3076	31.7585	25.5671	17.2153	116.736	110.774	88.8938	147.996	78.5412	67.3234	17.2231	-162.99	-154.193	-132.973	-120.293	-105.333	-92.1452	17.2203	-4.54312	-4.17494	-4.42004	-8.88854	-2.99116	-2.57932
17.2863	58.4547	40.1926	35.8621	28.6953	28.7892	23.7189	17.2853	202.869	189.099	155.612	74.0965	133.096	115.277	17.2931	-163.749	-150.808	-133.329	-136.155	-103.322	-89.1623	17.2903	-13.1219	-11.7359	-10.5106	2.78131	-8.43901	-6.93457
17.3563	53.6858	37.3791	33.244	27.6254	27.3328	23.0929	17.3553	96.3293	96.5998	76.566	-17.3473	69.009	59.8786	17.3631	-187.581	-169.686	-149.746	-161.475	-117.937	-101.565	17.3603	3.38444	3.30106	1.89179	0.33289	2.24592	1.68351
17.4263	52.9015	39.29	30.3269	26.231	27.4144	22.8002	17.4253	-34.7456	-23.4299	-30.2559	-171.229	-15.0922	-15.1062	17.4331	-226.054	-201.814	-182.008	-148.331	-141.416	-123.655	17.4303	0.33226	0.97421	0.29785	-2.18394	0.43593	0.12002
17.4963	51.7514	38.3882	29.7702	26.9245	27.6425	22.8488	17.4953	-253.093	-219.486	-202.624	-328.201	-152.06	-135.374	17.5031	-205.74	-184.47	-166.811	-121.889	-129.814	-114.137	17.5003	-2.27077	-1.81298	-2.19507	-2.76237	-1.81139	-1.55778
17.5663	52.0583	40.9008	29.0964	31.4393	28.3387	23.1497	17.5653	-474.658	-416.118	-376.759	-500.849	-290.546	-257.386	17.5731	-166.76	-151.192	-138.127	-17.2637	-106.769	-94.308	17.5703	-2.87145	-3.13136	-3.11351	-1.67268	-2.5116	-2.30286
17.6363	54.2162	44.9328	32.8767	36.6379	32.2153	26.506	17.6353	-717.407	-631.791	-567.999	-591.14	-444.914	-393.347	17.6431	-18.6857	-19.7024	-23.8368	14.2675	-15.07	-13.4845	17.6403	-2.28467	-2.11179	-3.2856	3.32134	-2.19093	-1.81284
17.7063	61.2458	49.8462	36.6181	37.384	35.5915	28.8842	17.7053	-845.965	-745.043	-666.124	-420.049	-526.655	-466.743	17.7131	25.209	20.5744	9.48843	39.8189	11.251	9.11194	17.7102	3.89151	4.09005	3.21607	-0.5008	2.17294	1.7875
17.7763	60.2103	51.4574	38.9098	37.5738	35.1696	29.597	17.7753	-600.208	-525.22	-469.089	-229.546	-375.748	-332.452	17.7831	61.1209	52.2835	38.5615	30.0672	32.6904	27.88	17.7802	0.07364	-0.01877	0.01776	-1.90604	-0.90255	-0.70154
17.8463	60.1915	52.5251	39.3799	40.483	33.9736	28.8024	17.8453	-329.853	-283.061	-251.449	4.14611	-206.16	-183.373	17.8531	47.0455	40.7391	28.5566	93.3373	22.9313	17.9444	17.8502	-1.78729	-2.25991	-2.37795	-5.00872	-2.38158	-1.75904
17.9163	63.6473	55.9228	41.119	41.6245	35.4826	30.4818	17.9153	7.57184	17.7536	15.2298	91.4383	1.68705	0.25991	17.9231	140.973	121.651	99.0208	105.641	79.4242	69.246	17.9202	-7.20134	-6.21941	-6.08086	-0.96641	-4.92878	-4.30017
17.9863	63.3606	56.9999	43.847	41.319	36.4911	30.1741	17.9853	134.563	125.976	113.335	86.4861	77.0908	68.9459	17.9931	155.288	136.622	111.677	80.0259	89.6414	77.073	17.9902	-0.80812	-1.34122	-1.33694	0.73061	-1.32749	-1.11091
18.0563	64.3689	58.9085	45.8243	40.8632	35.777	30.5349	18.0553	123.218	116.746	103.048	52.2922	68.8135	61.518	18.0631	120.08	102.529	83.9975	57.3972	66.2667	55.4044	18.0602	1.68634	0.96245	1.00879	-2.8427	-0.17355	0.07035
18.1263	62.2926	57.9663	45.7182	41.884	35.0236	28.8015	18.1253	75.3412	70.9677	62.7152	92.6965	37.4023	33.6005	18.1331	87.4941	73.9032	58.0412	17.6705	45.2068	36.5769	18.1303	-3.36364	-3.62059	-3.39283	-7.15704	-3.02281	-2.55832
18.1963	63.814	58.3959	46.0089	42.7886	33.8231	28.0813	18.1953	130.982	118.259	106.035	171.299	74.1781	65.247	18.2031	28.7713	21.1675	13.1073	65.5414	10.2631	3.87519	18.2003	-8.77286	-8.60975	-7.09667	-8.92734	-6.23136	-5.87474
18.2663	64.3814	61.2347	47.2738	41.3771	33.5087	27.8067	18.2653	246.282	219.701	194.622	143.485	145.063	126.529	18.2731	98.8279	85.4332	71.9755	37.026	54.8368	43.9813	18.2703	-11.9872	-10.6489	-9.96934	2.31936	-8.00247	-7.29771
18.3363	66.3605	61.6404	47.3205	41.5862	32.703	28.6422	18.3353	208.393	182.211	159.518	129.625	121.531	103.588	18.3431	56.9154	47.0529	39.6861	-11.876	29.562	20.5202	18.3403	3.93675	3.60713	2.54483	-2.12719	2.02562	1.32796
18.4063	66.3155	61.4181	47.443	41.3263	32.359	28.993	18.4053	188.664	163.878	140.704	61.1449	108.487	91.0738	18.4131	-14.7507	-14.6345	-14.9898	-78.9473	-14.2172	-18.423	18.4103	-2.05536	-2.21026	-2.39626	-3.47004	-2.14205	-2.07197
18.4763	64.58	59.8322	46.933	39.362	31.4988	30.0315	18.4753	92.5135	79.1402	68.9769	146.05	48.2516	37.8795	18.4831	-109.955	-99.8536	-91.3032	-133.146	-72.8931	-71.4693	18.4803	-4.95942	-4.25709	-4.13451	-6.34755	-3.37808	-3.41068
18.5463	62.5313	57.9958	45.9735	34.7944	27.9767	26.4847	18.5453	214.343	185.385	164.751	119.629	124.696	105.411	18.5531	-190.95	-169.246	-151.25	-113.648	-121.347	-115.031	18.5502	-8.47093	-7.90525	-6.9449	-5.32906	-5.97558	-5.70872
18.6163	58.1314	53.0247	43.3273	32.6476	25.5992	24.3534	18.6153	175.702	149.25	133.714	38.252	104.389	83.0356	18.6231	-156.86	-141.74	-127.615	-158.348	-100.414	-97.5692	18.6202	-6.14884	-5.57591	-5.01862	3.20259	-4.57081	-4.40979
18.6863	53.8184	49.1308	43.8815	30.6149	26.5864	22.9945	18.6853	64.2759	50.5817	48.7571	-93.3764	35.225	22.4658	18.6931	-219.331	-197.762	-176.044	-155.09	-138.708	-131.135	18.6902	5.6836	5.322	4.20077	-1.73761	2.92006	2.02946
18.7563	51.0498	48.2473	42.5957	29.575	25.87	22.3611	18.7553	-126.259	-117.925	-100.185	-257.636	-83.0042	-81.7608	18.7631	-214.857	-192.699	-173.653	-143.431	-135.284	-128.615	18.7602	-1.7867	-1.04985	-1.5537	-0.82933	-1.59884	-2.28387
18.8263	49.8374	44.6699	41.9346	33.3795	27.464	22.7395	18.8253	-358.435	-326.069	-284.227	-406.217	-228.53	-211.115	18.8331	-199.56	-177.84	-162.507	-61.4078	-126.06	-119.515	18.8302	-0.43652	-0.14949	-0.38458	-4.10256	-0.71716	-1.30878
18.8963	55.8283	47.1537	45.244	36.0269	30.3762	25.0828	18.8953	-571.866	-515.68	-456.654	-584.324	-362.724	-330.547	18.9031	-80.7165	-73.5918	-69.9599	4.23814	-52.2511	-53.2025	18.9002	-5.65396	-5.05033	-4.86303	2.17902	-3.91943	-3.92668
18.9663	58.9194	50.6276	47.1608	37.4744	32.7777	25.7691	18.9653	-825.888	-743.765	-658.669	-518.117	-520.536	-468.643	18.9731	7.70026	7.6837	0.34057	31.4856	3.44854	-2.21243	18.9703	3.65874	3.02201	2.55762	2.58754	1.54486	0.52041
19.0363	62.2874	53.5263	46.745	38.2652	34.2376	26.4564	19.0353	-726.532	-654.404	-585.173	-317.439	-461.7	-414.957	19.0431	48.4374	44.5981	31.0127	38.8212	28.6514	20.3348	19.0403	3.48823	3.25714	2.12838	-0.79375	1.76282	1.00238
19.1063	61.1444	52.9474	46.0504	39.7074	33.6532	25.7685	19.1053	-439.686	-396.129	-355.639	-112.417	-284.667	-254.38	19.1131	56.2349	50.5976	35.8313	58.8305	33.0244	25.6697	19.1103	-0.60842	-0.99928	-2.14375	-3.22271	-1.30734	-1.55229
19.1763	64.0783	55.652	45.6731	39.402	35.5083	25.4971	19.1753	-148.331	-139.762	-120.392	74.2427	-104.467	-91.3572	19.1831	85.4321	78.0018	56.6009	117.307	50.8152	42.9235	19.1803	-4.69618	-4.0579	-5.43483	-3.24129	-3.64961	-3.30192
19.2463	67.4031	56.2996	47.9302	39.5858	35.416	24.2428	19.2453	118.646	97.2521	90.5546	91.9214	59.9719	55.3333	19.2531	167.09	149.591	121.146	95.6233	101.999	88.3601	19.2503	-5.44805	-4.69738	-5.47321	1.86396	-3.58198	-3.31502
19.3163	69.9062	56.6369	48.3638	39.5447	37.5683	25.5499	19.3153	141.212	116.686	110.813	68.366	74.1203	69.0079	19.3231	132.652	120.653	94.8843	76.2546	81.7526	71.9914	19.3203	3.22216	3.04615	0.91993	-1.66757	1.78434	1.55776
19.3863	67.7072	56.4395	50.3738	40.1774	35.5354	24.6643	19.3853	106.264	86.4277	85.8632	46.3034	51.7889	50.1779	19.3931	105.577	99.1496	73.1149	33.2022	65.1066	57.4665	19.3903	-2.24633	-1.27178	-3.00959	-3.06144	-1.56042	-1.39221
19.4563	67.5082	55.8158	47.3507	40.4631	35.9421	25.5038	19.4553	71.5593	60.0462	60.132	153.409	32.0179	34.3122	19.4631	41.4372	44.584	23.6974	44.887	25.599	22.5579	19.4602	-5.00057	-3.55869	-5.37766	-10.4796	-2.92385	-2.62266
19.5263	68.559	56.7782	47.9301	40.4321	35.013	26.0177	19.5253	220.831	196.093	181.191	155.062	126.541	119.612	19.5331	59.1384	59.0373	35.6475	67.9011	36.1721	33.1589	19.5302	-14.2647	-12.3016	-13.662	-0.89639	-9.75127	-8.35119
19.5963	67.5842	56.6925	46.9916	40.5291	34.7348	26.3099	19.5953	222.415	197.751	183.616	137.932	127.632	119.722	19.6031	93.823	87.8943	61.9533	12.4362	54.9229	52.1424	19.6002	-2.0326	-1.78128	-3.96121	1.50871	-1.66017	-1.21151
19.6663	68.7562	57.5316	45.3266	42.3993	33.3315	26.1218	19.6653	197.257	177.418	164.08	78.2888	114.803	108.199	19.6731	13.7149	16.7323	-1.09004	-40.1791	5.28433	7.15106	19.6702	1.96485	1.00287	-0.60464	-2.81772	0.63872	0.95037
19.7363	67.315	57.0576	43.4927	41.9106	33.0905	26.2173	19.7353	115.744	103.468	99.6556	96.1656	61.7137	61.0018	19.7431	-57.5263	-48.9245	-57.3142	-123.718	-39.1458	-33.3425	19.7402	-3.11595	-3.28448	-4.87109	-3.96047	-2.8481	-2.17158
19.8063	65.5126	55.8881	42.8504	37.556	31.9042	26.7593	19.8053	140.227	126.803	120.178	147.683	77.9762	75.1451	19.8131	-172.119	-152.67	-148.631	-117.16	-112.521	-97.5822	19.8102	-4.27212	-3.99512	-5.25018	-8.94422	-3.57517	-2.70353
19.8763	59.4141	53.1574	38.1847	35.8434	29.003	25.1406	19.8753	213.85	193.555	173.567	76.5768	123.416	115.078	19.8831	-158.33	-141.338	-137.74	-138.045	-104.36	-91.3407	19.8803	-11.9416	-10.4589	-11.1448	2.37207	-7.84705	-6.79312
19.9463	54.4027	51.7601	33.1393	32.9217	28.5444	25.3545	19.9453	108.135	101.657	92.8491	-21.9637	58.6878	59.6511	19.9531	-189.587	-168.555	-160.16	-163.663	-123.153	-107.763	19.9503	5.0018	3.60373	2.53765	-0.18627	2.71971	2.446
20.0163	51.1642	47.1658	30.5634	31.6375	27.1716	24.784	20.0153	-33.1266	-24.5887	-19.2525	-180.902	-29.0572	-20.2818	20.0231	-222.02	-200.324	-186.214	-150.766	-143.202	-127.256	20.0203	0.79814	0.59592	-0.49035	-1.60267	-0.0597	0.30654
20.0863	49.411	47.0168	28.8871	31.4102	27.5571	25.6141	20.0853	-262.086	-223.609	-199.468	-335.702	-171.108	-145.394	20.0931	-201.559	-181.731	-168.65	-119.56	-131.897	-116.795	20.0903	-1.05481	-1.25242	-1.94507	-3.72299	-0.93295	-0.78118
20.1563	52.8843	50.2307	31.5188	35.7544	28.6161	26.8948	20.1553	-488.035	-424.723	-376.348	-512.572	-309.258	-269.795	20.1631	-154.38	-140.47	-131.64	-21.1526	-102.152	-92.1542	20.1603	-4.10275	-3.19386	-3.9591	-2.17239	-2.68387	-2.37033
20.2263	54.6403	54.5366	33.2495	36.5372	30.0452	27.8674	20.2253	-744.775	-654.026	-578.818	-590.153	-469.178	-410.812	20.2331	-11.3643	-10.7773	-18.9815	8.29391	-14.6793	-14.2682	20.2303	-2.69812	-1.94306	-2.62121	2.89265	-1.46098	-1.26388
20.2963	56.6509	55.8453	37.1618	37.21	28.9797	29.0029	20.2953	-850.995	-754.167	-665.566	-410.067	-533.79	-469.109	20.3031	29.1009	26.8452	14.3813	32.0713	10.4576	8.89222	20.3002	5.06433	4.10332	3.88346	-1.34959	2.28458	2.81807

## Sheet: Sheet2
0	88.9606	59.1335	53.8039	43.03	60.7257	49.8614
0.06531	72.4788	44.0728	38.9692	149.366	46.8856	38.8475
0.13531	227.662	181.92	154.281	142.432	139.579	122.228
0.20531	218.78	176.406	146.021	133.891	130.905	115.681
0.27531	198.743	167.542	133.911	66.8012	119.666	105.815
0.34531	103.801	82.8933	61.3098	104.986	61.9815	52.2173
0.41531	154.21	133.048	107.838	143.442	96.067	81.0823
0.48531	208.54	182.66	151.995	71.4305	128.328	110.376
0.55531	98.463	89.6158	69.3199	-30.5745	60.7571	51.3969
0.62531	-50.0798	-40.1315	-49.6007	-194.958	-28.7056	-30.063
0.69531	-285.637	-245.746	-230.285	-350.369	-173.995	-159.066
0.76531	-507.071	-442.53	-398.423	-531.895	-307.515	-278.882
0.83531	-774.753	-679.015	-601.423	-582.789	-467.595	-423.273
0.90531	-846.893	-743.928	-651.713	-395.1	-508.829	-462.781
0.97531	-581.519	-505.739	-439.066	-205.782	-341.23	-314.478
1.04531	-310.974	-267.974	-223.714	28.8796	-172.278	-164.085
1.11531	20.5555	28.4699	39.3471	89.6698	33.8081	19.6894
1.18531	108.395	105.431	109.559	81.5954	85.6668	68.1921
1.25531	94.3765	90.2884	96.8784	44.9453	76.2112	61.3808
1.32531	43.9739	42.2501	53.8366	108.511	41.2376	32.2938
1.39531	138.631	119.031	123.311	167.326	95.8027	82.3771
1.46531	221.762	191.202	186.755	137.933	147.705	127.163
1.53531	184.192	156.25	156.414	109.644	118.924	104.09
1.60531	148.587	131.387	128.565	56.4502	96.3968	84.5538
1.67531	78.9643	67.4024	70.8366	146.54	47.4421	44.3416
1.74531	207.591	183.486	168.6	99.9308	126.18	115.471
1.81531	140.907	125.608	115.669	21.5064	85.1721	78.2545
1.88531	30.6214	30.9279	25.234	-122.23	13.172	16.0473
1.95531	-165.958	-154.067	-136.141	-283.913	-112.586	-94.3305
2.02531	-396.967	-356.131	-316.535	-436.42	-255.653	-221.178
2.09531	-616.584	-551.382	-489.493	-593.491	-391.783	-341.6
2.16531	-843.054	-751.197	-665.311	-487.957	-531.792	-465.768
2.23531	-693.032	-617.311	-545.156	-280.617	-438.228	-381.436
2.30531	-401.798	-359.165	-314.173	-62.4566	-257.487	-221.366
2.37531	-94.7798	-85.2851	-69.4839	98.3213	-67.4228	-50.7939
2.44531	130.426	114.443	108.451	107.444	73.7892	75.1314
2.51531	142.852	124.624	119.137	79.5511	81.4492	81.9017
2.58531	106.896	87.8889	86.6109	72.3238	56.2115	60.1892
2.65531	94.6442	79.3703	76.8501	179.285	47.6778	54.5012
2.72531	246.666	212.325	193.488	164.181	142.604	137.344
2.79531	221.459	189.981	174.772	153.719	130.708	122.899
2.86531	205.046	176.024	157.826	80.6988	121.907	114.011
2.93531	106.784	87.2397	79.8221	121.329	60.8593	59.091
3.00531	169.874	143.197	125.322	146.695	97.3221	89.9757
3.07531	202.361	177.451	152.741	71.3039	121.97	109.082
3.14531	94.694	85.4136	69.7097	-37.6227	55.2492	50.8147
3.21531	-59.3782	-52.4202	-53.2677	-200.277	-39.5861	-35.4503
3.28531	-290.83	-258.04	-236.098	-354.768	-182.162	-166.334
3.35531	-510.836	-449.845	-407.916	-534.736	-315.247	-285.89
3.42531	-766.51	-677.977	-611.71	-566.88	-476.166	-428.511
3.49531	-811.162	-718.855	-648.077	-370.973	-506.079	-455.106
3.56531	-527.943	-470.518	-428.133	-179.73	-331.954	-299.193
3.63531	-253.137	-228.684	-212.122	49.1991	-163.812	-147.82
3.70531	76.5103	61.3749	45.6064	100.951	39.5925	36.2281
3.77531	152.713	128.807	105.86	87.8421	85.5158	78.0865
3.84531	134.84	114.505	92.8108	54.1625	73.8958	68.7216
3.91531	86.5406	69.485	52.7896	122.876	41.6865	41.4561
3.98531	187.911	158.695	131.917	169.678	103.324	97.2779
4.05531	254.414	218.266	183.208	141.108	143.951	132.638
4.12531	217.953	184.88	153.79	110.199	121.605	110.536
4.19531	171.053	145.126	121.545	69.0652	93.3697	87.1042
4.26531	109.073	86.4476	73.1655	155.592	53.1108	51.8652
4.33531	232.232	192.931	169.599	104.155	126.246	115.536
4.40531	159.646	127.438	111.302	22.9602	80.2678	76.0798
4.47531	44.6232	22.8517	19.5762	-124.671	8.61511	11.3786
4.54531	-163.331	-163.997	-145.19	-284.31	-119.385	-102.782
4.61531	-392.787	-363.999	-321.962	-439.093	-259.438	-228.516
4.68531	-621.275	-563.444	-496.678	-589.755	-394.686	-351.265
4.75531	-837.963	-751.751	-665.303	-471.287	-527.254	-471.282
4.82531	-668.624	-602.316	-531.635	-269.851	-420.695	-377.022
4.89531	-390.428	-350.909	-308.448	-48.9917	-243.249	-219.427
4.96531	-76.0362	-70.7533	-59.4693	100.459	-46.3405	-44.6706
5.03531	134.549	113.242	104.715	101.951	84.7854	73.8229
5.10531	132.437	116.312	108.041	72.2735	88.203	75.4005
5.17531	91.9089	80.6638	77.6355	71.5827	64.3358	54.18
5.24531	89.3929	80.136	70.8129	170.37	62.4055	55.0515
5.31531	233.808	206.446	182.648	150.246	150.97	135.335
5.38531	204.945	184.373	161.402	141.472	134.133	121.782
5.45531	186.459	172.416	148.239	68.0452	126.338	110.051
5.52531	84.1326	81.9886	61.4175	122.623	60.2999	51.6088
5.59531	166.54	155.082	122.011	138.376	109.53	96.7326
5.66531	189.197	173.113	140.829	66.0475	124.799	108.614
5.73531	81.4111	76.9903	57.9861	-45.6614	56.7332	48.1017
5.80531	-76.5558	-63.7933	-71.5261	-207.761	-41.1119	-39.7655
5.87531	-307.363	-268.119	-254.311	-357.755	-184.447	-167.046
5.94531	-517.532	-458.142	-422.348	-541.227	-317.494	-284.84
6.01531	-775.626	-687.573	-628.708	-556.242	-479.529	-428.91
6.08531	-790.507	-700.966	-640.9	-360.919	-492.965	-438.59
6.15531	-507.031	-451.4	-418.491	-168.721	-319.668	-283.608
6.22531	-233.849	-207.976	-200.665	54.6083	-149.51	-130.056
6.29531	86.7656	76.246	50.4382	95.4136	48.4529	46.7768
6.36531	147.897	128.182	97.8525	83.355	86.0716	80.6548
6.43531	128.107	110.292	86.0097	45.0584	76.2161	70.4724
6.50531	69.5143	56.9673	41.6735	128.628	40.8796	36.898
6.57531	189.044	160.3	133.779	167.039	115.659	103.989
6.64531	243.413	205.595	177.985	142.012	149.11	133.249
6.71531	206.507	172.932	151.152	109.553	127.553	113.459
6.78531	157.795	131.741	112.263	72.1681	96.9966	87.0284
6.85531	104.672	83.6415	71.0433	156.989	64.4756	57.822
6.92531	227.193	193.018	169.383	97.1574	140.58	124.634
6.99531	146.383	120.588	104.25	11.5242	89.8621	78.6628
7.06531	23.7732	10.7822	9.88289	-137.519	14.5456	10.2425
7.13531	-189.923	-178.473	-155.656	-299.33	-117.065	-107.099
7.20531	-417.571	-382.61	-335.795	-460.263	-259.155	-233.154
7.27531	-650.898	-587.969	-516.999	-605.528	-399.696	-360.226
7.34531	-858.108	-770.184	-680.699	-474.767	-527.432	-471.926
7.41531	-670.85	-601.36	-536.3	-274.089	-412.376	-368.536
7.48531	-383.901	-349.035	-314.454	-53.5315	-237.511	-211.319
7.55531	-71.4554	-69.4687	-69.1655	83.6518	-43.1236	-39.6414
7.62531	124.038	102.603	80.4886	85.5479	75.3632	66.1957
7.69531	124.392	105.26	82.1223	53.0983	76.936	68.4167
7.76531	80.718	65.839	44.4823	61.8049	46.9127	44.9531
7.83531	90.1998	75.1973	52.686	164.648	52.0778	49.9219
7.90531	234.956	201.041	164.89	144.846	139.957	126.876
7.97531	204.613	175.36	135.978	136.341	120.497	110.134
8.04531	190.755	162.993	127.213	66.9384	111.775	101.007
8.11531	91.4575	73.7101	48.535	132.034	50.1041	43.2271
8.18531	182.045	152.738	121.029	135.837	107.615	93.7799
8.25531	190.147	161.702	128.645	58.9195	112.732	97.9101
8.32531	80.7022	66.6516	43.5179	-57.6377	43.3611	37.1649
8.39531	-81.5616	-77.6379	-83.7312	-223.931	-59.5123	-52.2491
8.46531	-316.031	-282.118	-267.338	-377.513	-206.338	-180.3
8.53531	-529.946	-470.443	-436.554	-563.231	-337.729	-297.86
8.60531	-796.505	-702.803	-649.463	-561.496	-503.603	-443.127
8.67531	-794.219	-697.321	-647.718	-365.442	-499.358	-439.414
8.74531	-513.935	-449.153	-433.124	-173.147	-324.205	-283.619
8.81531	-237.199	-204.374	-218.996	49.8059	-152.789	-129.842
8.88531	76.5306	78.3667	29.2646	85.0574	44.6251	43.222
8.95531	134.349	126.11	72.036	72.9799	78.6045	72.8556
9.02531	116.451	112.751	57.0657	30.3553	65.6549	62.2939
9.09531	57.946	59.8955	12.6763	123.731	29.5366	28.7332
9.16531	191.134	175.747	120.238	153.768	112.399	101.931
9.23531	237.679	215.561	153.936	128.532	137.276	125.259
9.30531	207.189	187.54	130.383	88.2584	119.217	106.313
9.37531	152.018	136.988	92.4644	61.5247	83.6105	74.1436
9.44531	113.181	103.934	65.8635	140.571	61.2567	53.7785
9.51531	227.294	201.377	157.228	80.2866	132.18	116.029
9.58531	138.475	122.5	90.3005	-5.72509	78.1157	69.5135
9.65531	11.625	8.7089	-5.89201	-154.175	1.24705	0.43648
9.72531	-206.953	-182.881	-175.559	-312.362	-133.409	-119.2
9.79531	-438.964	-388.051	-355.091	-473.523	-272.76	-242.715
9.86531	-676.462	-596.573	-539.066	-605.899	-418.365	-371.185
9.93531	-871.586	-769.199	-693.485	-460.581	-535.25	-474.916
10.0053	-671.099	-585.291	-538.34	-260.98	-408.472	-360.692
10.0753	-391.719	-332.163	-319.084	-32.1883	-235.393	-204.193
10.1453	-67.0835	-43.7593	-62.6762	91.7312	-31.9755	-24.3211
10.2153	111.596	116.061	75.8082	94.2625	76.1508	71.8972
10.2853	115.171	116.881	76.0739	63.4759	76.8782	70.9416
10.3553	72.5948	78.847	41.067	76.7374	48.9556	45.1258
10.4253	91.8347	97.3398	57.2313	174.881	59.9089	56.2251
10.4953	234.499	222.486	171.763	150.835	147.703	130.398
10.5653	204.082	193.302	144.95	139.139	125.559	111.27
10.6353	190.824	178.035	132.887	62.9799	117.442	103.041
10.7053	83.3607	79.5688	48.0335	133.756	49.2545	42.677
10.7753	187.736	169.163	133.521	132.29	114.727	98.6211
10.8453	187.204	166.498	131.997	53.5992	114.142	98.3681
10.9153	76.7249	69.1492	43.5431	-64.5748	45.344	36.8133
10.9853	-90.0604	-82.4422	-91.0616	-232.065	-59.5181	-55.1616
11.0553	-325.32	-292.325	-278.635	-382.913	-205.279	-182.22
11.1253	-543.458	-486.186	-449.788	-569.903	-337.448	-299.434
11.1953	-807.497	-723.63	-653.382	-552.384	-497.779	-442.913
11.2653	-781.938	-701.637	-632.713	-350.675	-479.322	-426.356
11.3353	-493.497	-448.832	-404.633	-153.074	-298.986	-264.556
11.4053	-212.732	-199.501	-181.98	61.0889	-124.529	-109.139
11.4753	90.0882	72.4679	60.5591	93.5773	65.1126	59.7136
11.5453	137.565	114.008	95.5463	77.5586	92.6528	82.8525
11.6153	113.623	96.2594	78.8217	42.8927	78.0119	70.481
11.6853	63.5481	55.5717	41.8646	138.934	47.3399	44.645
11.7553	197.073	177.042	146.399	161.027	131.394	120.043
11.8253	225.13	206.3	170.254	141.813	150.351	135.436
11.8953	195.715	179.687	144.324	97.9198	130.925	117.851
11.9653	133.474	124.357	96.9109	82.8449	92.9065	81.4773
12.0353	113.085	106.458	76.6473	158.181	79.3117	67.391
12.1053	222.583	199.413	163.283	89.4068	145.457	124.677
12.1753	123.942	113.917	88.1901	1.87403	85.6248	69.7619
12.2453	-2.13564	-1.25455	-10.0386	-150.239	5.93176	-3.21641
12.3153	-216.821	-188.662	-180.037	-307.504	-128.633	-123.953
12.3853	-442.708	-392.126	-358.534	-472.55	-269.935	-250.357
12.4553	-672.953	-606.193	-548.553	-591.862	-417.667	-382.348
12.5253	-847.462	-763.033	-684.732	-437.431	-527.003	-477.532
12.5953	-629.531	-571.644	-512.019	-244.036	-391.655	-356.132
12.6653	-351.661	-328.15	-294.538	-11.9295	-219.53	-201.898
12.7353	-23.3504	-31.2912	-34.0504	99.0041	-13.1545	-18.121
12.8053	135.523	112.033	95.7508	95.5236	88.2241	70.1055
12.8753	130.56	109.256	91.3062	61.1029	87.3832	70.0807
12.9453	81.5807	69.6701	56.0536	78.4442	58.94	42.1593
13.0153	107.068	99.188	81.7498	169.914	78.4696	57.7605
13.0853	235.49	217.232	184.209	142.207	160.377	128.06
13.1553	195.285	184.226	152.538	130.994	137.051	106.988
13.2253	180.384	170.095	139.525	59.307	126.187	98.066
13.2953	70.9393	76.7759	54.6155	138.741	60.8453	39.8044
13.3653	183.621	176.345	143.737	129.957	129.203	100.655
13.4353	170.712	164.484	132.659	49.9095	119.256	95.7258
13.5053	56.0253	69.4719	45.1308	-75.7013	49.8688	35.8021
13.5753	-122.983	-89.3861	-94.29	-237.533	-64.1812	-62.3423
13.6453	-352.352	-294.588	-278.809	-387.932	-209.748	-188.197
13.7153	-560.138	-487.94	-448.619	-573.414	-343.279	-308.78
13.7853	-820.361	-724.114	-654.438	-536.523	-509.321	-453.308
13.8553	-761.782	-676.491	-614.34	-334.361	-479.065	-424.708
13.9253	-473.857	-423.34	-387.914	-133.166	-303.209	-266.179
13.9953	-187.189	-165.872	-161.912	74.5657	-124.49	-107.6
14.0653	111.683	90.824	70.1317	97.5068	56.8647	54.1817
14.1353	145.101	122.85	102.061	78.7725	80.0332	73.0788
14.2053	122.956	98.6291	83.2274	46.7873	63.417	58.5526
14.2753	77.088	59.5952	48.8343	143.094	36.0299	34.5692
14.3453	217.72	185.892	161.72	153.969	122.626	112.111
14.4153	233.214	200.502	173.636	132.529	134.138	122.501
14.4853	205.72	177.601	152.96	85.5857	115.402	106.921
14.5553	131.911	114.609	99.6209	81.7798	70.8578	68.1689
14.6253	127.872	106.109	94.4255	149.374	65.9178	63.9189
14.6953	224.638	189.2	168.633	79.6772	128.246	120.989
14.7653	124.598	99.0236	88.0999	-9.76156	68.0871	64.5319
14.8353	-6.32006	-16.6884	-12.3921	-161.314	-10.8196	-8.25724
14.9053	-226.744	-213.09	-186.248	-313.959	-144.668	-128.792
14.9753	-450.063	-412.797	-362.108	-481.629	-280.247	-250.763
15.0453	-687.909	-626.499	-553.183	-586.834	-428.259	-384.914
15.1153	-839.571	-757.469	-670.535	-422.588	-520.039	-466.901
15.1853	-608.475	-547.595	-483.174	-231.276	-372.39	-335.22
15.2553	-338.982	-301.911	-264.999	0.67613	-201.3	-184.553
15.3253	-5.77078	-6.96269	-1.6038	101.79	4.891	-1.45943
15.3953	134.018	120.873	112.274	96.3633	91.733	77.3347
15.4653	126.188	112.268	107.944	61.0502	87.236	73.5651
15.5353	77.9883	66.5549	70.3654	90.2369	55.1779	47.2107
15.6053	119.991	101.497	103.413	174.343	79.0547	70.4423
15.6753	243.336	207.433	197.737	145.592	152.799	138.469
15.7453	201.498	173.576	167.927	128.625	124.434	117.676
15.8153	182.014	155.699	150.488	55.6931	110.716	106.233
15.8853	80.5857	67.7017	71.1532	139.282	46.6297	49.4102
15.9553	201.745	174.915	162.838	116.793	121.366	116.623
16.0253	172.84	146.631	139.473	39.3683	103.696	101.4
16.0953	62.4275	51.6398	55.3233	-89.2651	35.8976	38.9058
16.1653	-120.992	-110.659	-92.0944	-249.489	-78.8151	-62.0528
16.2353	-352.996	-313.871	-278.007	-400.645	-222.077	-192.938
16.3053	-567.485	-505.991	-450.008	-580.83	-353.19	-312.281
16.3753	-825.868	-738.54	-656.569	-528.607	-514.188	-456.546
16.4453	-751.211	-673.537	-598.919	-327.489	-468.946	-416.031
16.5153	-461.937	-416.078	-371.488	-125.541	-289.342	-256.286
16.5853	-172.631	-156.404	-143.32	68.484	-110.203	-97.2272
16.6553	101.776	90.474	75.8235	88.5081	61.445	54.9621
16.7253	132.679	118.027	102.623	66.3055	79.7415	70.5127
16.7953	98.5987	89.827	77.6096	39.8663	59.9086	52.1607
16.8653	60.055	57.4926	46.1254	143.394	36.3496	30.6612
16.9353	204.848	188.598	159.39	151.171	127.043	112.691
17.0053	213.993	198.926	165.469	133.51	136.315	119.882
17.0753	186.183	174.409	143.427	80.6644	119.846	106.04
17.1453	114.622	106.551	84.0464	86.0538	74.2386	64.0228
17.2153	116.736	110.774	88.8938	147.996	78.5412	67.3234
17.2853	202.869	189.099	155.612	74.0965	133.096	115.277
17.3553	96.3293	96.5998	76.566	-17.3473	69.009	59.8786
17.4253	-34.7456	-23.4299	-30.2559	-171.229	-15.0922	-15.1062
17.4953	-253.093	-219.486	-202.624	-328.201	-152.06	-135.374
17.5653	-474.658	-416.118	-376.759	-500.849	-290.546	-257.386
17.6353	-717.407	-631.791	-567.999	-591.14	-444.914	-393.347
17.7053	-845.965	-745.043	-666.124	-420.049	-526.655	-466.743
17.7753	-600.208	-525.22	-469.089	-229.546	-375.748	-332.452
17.8453	-329.853	-283.061	-251.449	4.14611	-206.16	-183.373
17.9153	7.57184	17.7536	15.2298	91.4383	1.68705	0.25991
17.9853	134.563	125.976	113.335	86.4861	77.0908	68.9459
18.0553	123.218	116.746	103.048	52.2922	68.8135	61.518
18.1253	75.3412	70.9677	62.7152	92.6965	37.4023	33.6005
18.1953	130.982	118.259	106.035	171.299	74.1781	65.247
18.2653	246.282	219.701	194.622	143.485	145.063	126.529
18.3353	208.393	182.211	159.518	129.625	121.531	103.588
18.4053	188.664	163.878	140.704	61.1449	108.487	91.0738
18.4753	92.5135	79.1402	68.9769	146.05	48.2516	37.8795
18.5453	214.343	185.385	164.751	119.629	124.696	105.411
18.6153	175.702	149.25	133.714	38.252	104.389	83.0356
18.6853	64.2759	50.5817	48.7571	-93.3764	35.225	22.4658
18.7553	-126.259	-117.925	-100.185	-257.636	-83.0042	-81.7608
18.8253	-358.435	-326.069	-284.227	-406.217	-228.53	-211.115
18.8953	-571.866	-515.68	-456.654	-584.324	-362.724	-330.547
18.9653	-825.888	-743.765	-658.669	-518.117	-520.536	-468.643
19.0353	-726.532	-654.404	-585.173	-317.439	-461.7	-414.957
19.1053	-439.686	-396.129	-355.639	-112.417	-284.667	-254.38
19.1753	-148.331	-139.762	-120.392	74.2427	-104.467	-91.3572
19.2453	118.646	97.2521	90.5546	91.9214	59.9719	55.3333
19.3153	141.212	116.686	110.813	68.366	74.1203	69.0079
19.3853	106.264	86.4277	85.8632	46.3034	51.7889	50.1779
19.4553	71.5593	60.0462	60.132	153.409	32.0179	34.3122
19.5253	220.831	196.093	181.191	155.062	126.541	119.612
19.5953	222.415	197.751	183.616	137.932	127.632	119.722
19.6653	197.257	177.418	164.08	78.2888	114.803	108.199
19.7353	115.744	103.468	99.6556	96.1656	61.7137	61.0018
19.8053	140.227	126.803	120.178	147.683	77.9762	75.1451
19.8753	213.85	193.555	173.567	76.5768	123.416	115.078
19.9453	108.135	101.657	92.8491	-21.9637	58.6878	59.6511
20.0153	-33.1266	-24.5887	-19.2525	-180.902	-29.0572	-20.2818
20.0853	-262.086	-223.609	-199.468	-335.702	-171.108	-145.394
20.1553	-488.035	-424.723	-376.348	-512.572	-309.258	-269.795
20.2253	-744.775	-654.026	-578.818	-590.153	-469.178	-410.812
20.2953	-850.995	-754.167	-665.566	-410.067	-533.79	-469.109
20.3653	-594.147	-529.612	-463.127	-218.733	-374.45	-326.933
20.4353	-318.629	-285.014	-247.255	18.9529	-205.344	-176.128
20.5053	20.8894	12.8477	19.9682	96.6936	6.72619	10.2877
20.5753	132.216	112.345	105.765	88.4527	77.5508	70.8271
20.6453	121.232	102.801	97.6132	53.1126	70.6804	63.4783
20.7153	73.8836	59.574	56.3003		38.4844	34.6664
						72.8253

## Sheet: Sheet3
0	101.121	87.7301	72.3676	26.1655	65.9869	48.7015
0.07307	39.2383	30.5189	24.8253	46.6739	26.6156	12.8971
0.14307	69.32	56.817	46.476	64.0127	45.7887	28.8869
0.21307	93.208	76.3322	64.722	9.45694	59.9839	42.4514
0.28307	13.0632	6.54192	0.12872	-39.4897	11.5474	-1.0506
0.35307	-58.6864	-56.6038	-54.94	-123.455	-32.1613	-40.5002
0.42307	-174.545	-159.004	-147.824	-106.67	-106.651	-104.208
0.49307	-145.5	-136.309	-125.923	-136.083	-91.9221	-89.1687
0.56307	-186.651	-171.394	-158.376	-154.942	-118.11	-110.279
0.63307	-211.091	-191.529	-178.055	-140.561	-134.305	-122.733
0.70307	-188.256	-173.137	-160.47	-102.234	-122.137	-110.179
0.77307	-131.272	-121.341	-116.42	-6.64455	-87.408	-76.4953
0.84307	6.35981	-0.07536	-8.38696	20.4568	-1.85097	-0.24732
0.91307	42.8206	31.24	21.4068	43.2194	20.7037	21.2794
0.98307	73.8643	59.2062	45.3951	38.0118	39.058	38.0866
1.05307	65.388	51.4747	38.3943	105.299	31.6929	33.7964
1.12307	163.142	140.208	114.073	103.699	92.016	86.7583
1.19307	158.871	137.199	114.206	80.9076	89.0498	85.9427
1.26307	124.436	107.145	88.3753	51.5014	67.4076	67.548
1.33307	80.8068	70.6504	55.6552	23.4157	40.2975	44.1007
1.40307	40.7818	34.8288	22.3755	75.4959	14.1848	21.8142
1.47307	111.819	100.578	80.5037	34.7613	60.3111	61.2477
1.54307	50.6726	47.2405	31.9855	-15.0292	23.77	28.7864
1.61307	-18.7139	-15.1674	-22.461	-85.6728	-19.2917	-10.6399
1.68307	-121.976	-105.938	-103.886	-122.988	-81.4554	-66.6781
1.75307	-173.315	-151.998	-144.012	-110.912	-113.404	-96.8187
1.82307	-157.584	-138.356	-130.956	-149.019	-102.385	-87.8429
1.89307	-214.364	-186.475	-176.293	-141.716	-135.806	-119.951
1.96307	-201.897	-175.08	-167.13	-131.633	-127.455	-114.536
2.03307	-188.676	-163.958	-155.272	-34.1714	-118.06	-106.873
2.10307	-49.1588	-39.1578	-48.164	14.8731	-30.9638	-30.8634
2.17307	20.3735	24.1827	6.04961	42.7622	11.703	6.35826
2.24307	60.639	60.9337	39.4048	38.8404	38.2032	28.1715
2.31307	57.0958	56.5651	35.4547	72.8778	36.5751	25.8192
2.38307	104.892	100.043	73.8012	117.293	66.6896	52.3134
2.45307	169.252	155.052	123.958	89.3614	104.511	85.5154
2.52307	131.361	121.088	94.724	73.0068	80.3282	64.3826
2.59307	107.207	98.7428	75.8491	25.3491	66.9064	52.3711
2.66307	37.5329	36.2309	22.9084	54.01	24.268	15.1624
2.73307	78.4865	74.0566	54.3733	59.3478	48.7929	37.7703
2.80307	88.2776	81.135	64.1158	4.84607	56.1206	45.4376
2.87307	10.8923	11.9211	1.93446	-46.9297	7.6347	2.91092
2.94307	-68.3339	-57.118	-57.6803	-126.85	-39.3159	-39.0069
3.01307	-180.582	-159.134	-148.368	-105.427	-110.238	-100.857
3.08307	-152.863	-132.309	-123.464	-137.728	-90.2945	-83.7503
3.15307	-199.604	-174.658	-159.403	-152.316	-119.801	-108.481
3.22307	-220.008	-194.195	-174.419	-138.431	-132.616	-119.405
3.29307	-198.895	-176.332	-158.452	-93.8006	-120.025	-107.3
3.36307	-131.893	-116.803	-105.677	-3.60387	-78.8487	-71.0204
3.43307	-2.51642	0.04058	-2.95967	21.7985	2.08082	0.98801
3.50307	35.8076	34.293	28.0196	39.5383	24.1491	20.727
3.57307	64.2069	56.456	48.6932	34.734	39.0792	35.5189
3.64307	58.8525	52.1097	42.7158	103.084	35.2274	30.2199
3.71307	159.954	142.239	118.382	97.7122	95.9474	85.9527
3.78307	150.869	134.961	112.654	72.9481	90.6272	79.1238
3.85307	119.092	106.799	84.3326	41.3585	66.9813	58.8708
3.92307	73.8928	66.0526	47.1476	18.7508	39.464	34.0331
3.99307	40.0447	34.4879	20.5178	66.5366	17.6845	14.7964
4.06307	109.481	94.6607	72.5617	20.6755	59.0904	52.8509
4.13307	43.065	36.753	20.2208	-27.4127	19.8976	16.7247
4.20307	-27.69	-25.1464	-32.5264	-101.34	-22.8631	-20.773
4.27307	-136.182	-120.433	-115.856	-129.588	-88.5315	-79.7021
4.34307	-178.156	-155.935	-145.944	-120.542	-112.821	-101.586
4.41307	-167.105	-146.478	-138.217	-158.434	-107.066	-95.1334
4.48307	-222.974	-195.737	-177.993	-146.963	-140.057	-125.758
4.55307	-210.241	-183.277	-165.128	-135.562	-130.535	-117.883
4.62307	-194.375	-168.906	-150.237	-34.0973	-119.875	-108.87
4.69307	-53.1701	-42.1797	-35.4211	10.1998	-29.141	-29.9602
4.76307	8.64952	14.8159	14.1758	40.9955	9.51144	3.14969
4.83307	52.0279	52.6191	52.0011	35.6036	36.4303	27.1326
4.90307	44.3827	47.645	45.4148	74.848	31.7554	22.3693
4.97307	100.6	99.2542	91.6227	115.338	70.4896	53.6709
5.04307	155.939	148.909	136.949	88.2294	104.097	85.4558
5.11307	118.164	115.186	104.963	69.8429	78.8664	64.2704
5.18307	91.5737	91.207	82.796	22.6665	62.7475	49.713
5.25307	26.1707	30.0928	30.0308	53.8163	21.1014	13.8719
5.32307	71.6061	71.8211	64.213	57.3765	48.7522	38.56
5.39307	72.8979	73.1393	64.7031	3.22837	50.4888	40.5309
5.46307	-1.46997	4.52788	1.41038	-52.1861	2.26508	-1.28632
5.53307	-79.409	-67.7554	-63.1887	-129.196	-48.331	-43.8196
5.60307	-188.511	-167.106	-150.838	-105.577	-117.792	-105.446
5.67307	-152.715	-136.294	-125.542	-142.238	-96.4832	-85.7177
5.74307	-205.63	-182.932	-166.54	-152.153	-129.875	-115.325
5.81307	-221.665	-196.814	-178.303	-140.718	-137.312	-122.345
5.88307	-205.46	-182.067	-163.465	-89.866	-126.043	-112.534
5.95307	-129.851	-116.988	-103.034	-2.39075	-79.918	-72.3859
6.02307	-5.61575	-6.95919	-3.66394	24.5731	-1.25225	-3.2147
6.09307	34.496	25.7717	27.5624	41.6367	22.423	16.5228
6.16307	59.6599	47.5565	48.3546	40.6058	37.5816	29.6182
6.23307	58.3942	47.035	46.5974	109.82	37.3313	29.5491
6.30307	155.2	134.078	125.089	99.8344	99.4795	83.4161
6.37307	141.281	123.023	115.093	76.687	91.6328	75.9407
6.44307	108.935	93.3155	88.6599	44.4683	70.5908	57.927
6.51307	60.1431	53.5356	51.4642	27.356	41.0574	31.4855
6.58307	36.416	31.8692	32.7408	72.4181	26.8061	18.4127
6.65307	97.5109	86.1264	82.7075	24.2341	65.0885	53.5039
6.72307	30.4576	24.4109	27.3906	-24.0982	21.1667	16.9996
6.79307	-40.4882	-35.774	-27.3035	-101.854	-21.5251	-21.468
6.86307	-148.847	-133.59	-113.809	-124.439	-91.2471	-82.6707
6.93307	-183.101	-162.309	-140.304	-122.766	-113.02	-101.55
7.00307	-177.792	-158.127	-141.396	-158.912	-111.466	-98.5942
7.07307	-230.938	-205.103	-180.578	-150.621	-144.511	-127.501
7.14307	-213.143	-191.831	-169.921	-137.278	-136.164	-119.972
7.21307	-190.983	-173.243	-152.829	-36.2607	-124.808	-109.291
7.28307	-42.4455	-44.9219	-38.3029	3.2121	-34.1236	-29.0731
7.35307	12.4173	4.51287	8.71202	33.5005	1.29993	1.36249
7.42307	57.1356	42.2796	40.9564	26.4106	26.9773	23.9615
7.49307	47.4749	33.3783	32.9151	73.9352	21.228	19.9415
7.56307	116.441	94.809	88.3189	106.003	63.4268	57.8815
7.63307	161.051	134.311	123.799	79.6069	92.3072	82.1759
7.70307	123.013	101.803	94.9795	61.9761	69.0348	61.9679
7.77307	100.295	77.146	76.4889	16.3163	52.9061	47.9135
7.84307	31.5694	19.0663	23.9977	53.5138	11.4008	12.6617
7.91307	85.0175	67.4874	63.5289	48.5073	43.4066	42.3182
7.98307	74.8876	61.644	58.4784	-5.28998	37.8212	38.6657
8.05307	-3.1491	-4.40088	-2.44001	-62.0774	-11.102	-2.9966
8.12307	-85.2821	-77.0267	-64.0473	-138.101	-61.6673	-47.1079
8.19307	-190.947	-172.032	-149.69	-111.757	-126.848	-104.305
8.26307	-153.422	-138.227	-119.603	-149.268	-102.93	-82.6821
8.33307	-205.926	-185.621	-163.855	-159.183	-137.741	-113.667
8.40307	-215.544	-195.992	-172.61	-147.461	-145.081	-120.35
8.47307	-195.962	-179.575	-158.758	-90.0017	-134.029	-111.563
8.54307	-112.023	-107.288	-93.8147	-6.81644	-81.6786	-67.0371
8.61307	5.55543	-3.52067	0.3899	22.3914	-7.59765	-3.10491
8.68307	48.5787	32.2342	35.8436	34.4699	18.1611	19.2047
8.75307	64.8578	48.6131	49.8392	35.2783	30.3061	27.1691
8.82307	68.1952	50.5498	53.5903	104.578	33.4689	28.9287
8.89307	166.615	137.484	134.293	90.1868	93.1216	83.4323
8.96307	145.738	120.16	119.997	69.969	81.0231	71.5356
9.03307	112.813	91.0423	94.9435	34.3737	61.462	54.6035
9.10307	63.1513	46.052	54.2659	22.9875	29.5277	26.2478
9.17307	44.2639	30.8261	40.4457	63.8052	18.7428	16.9943
9.24307	104.705	85.611	85.4464	14.1139	57.4437	50.822
9.31307	30.9303	25.6068	26.3317	-33.0464	13.1894	10.8082
9.38307	-37.1538	-32.1428	-30.3203	-110.075	-27.858	-26.2235
9.45307	-150.226	-133.168	-120.861	-124.122	-96.7401	-88.109
9.52307	-170.413	-152.16	-140.63	-125.55	-109.843	-98.8487
9.59307	-173.467	-155.695	-143.451	-157.664	-109.836	-101.571
9.66307	-218.82	-195.615	-181.733	-145.296	-137.443	-126.956
9.73307	-198.651	-179.353	-169.502	-127.831	-125.744	-119.019
9.80307	-173.944	-158.413	-149.932	-25.396	-111.053	-105.867
9.87307	-25.1382	-26.5624	-34.1204	12.3313	-18.4806	-24.4018
9.94307	28.289	20.17	7.68924	41.8195	13.4238	5.40575
10.0131	69.1497	55.7249	40.718	33.9805	37.7392	28.2559
10.0831	58.393	44.8992	33.9602	85.8078	30.8533	22.667
10.1531	131.096	110.424	94.3214	112.553	75.6119	64.1167
10.2231	167.077	142.829	125.288	88.1599	97.8477	84.8512
10.2931	131.434	110.907	98.159	68.1391	74.5748	64.7145
10.3631	101.876	87.8721	77.2749	20.1212	56.9998	49.7161
10.4331	34.2228	26.4489	24.5391	61.0975	14.3547	13.096
10.5031	94.2856	80.4884	72.8559	50.2304	52.6914	47.8759
10.5731	77.8699	67.9261	61.111	-4.35582	42.7805	39.0025
10.6431	1.38166	0.37167	-2.27878	-63.9032	-5.21519	-1.61998
10.7131	-84.6127	-74.4894	-69.1397	-135.953	-57.3576	-47.5556
10.7831	-187.975	-165.683	-150.493	-108.644	-120.707	-104.256
10.8531	-148.644	-130.65	-122.411	-148.012	-96.0667	-82.7479
10.9231	-207.271	-183.793	-169.467	-152.217	-132.241	-116.205
10.9931	-211.982	-192.046	-176.344	-138.366	-136.37	-121.568
11.0631	-192.222	-179.123	-163.306	-74.5951	-125.419	-112.1
11.1331	-100.127	-99.5256	-91.6393	5.13225	-69.0779	-62.0451
11.2031	12.4788	0.01872	-1.42394	31.3683	-0.05171	0.05807
11.2731	50.9027	32.1546	29.7777	44.4383	24.0785	21.1579
11.3431	67.9874	44.776	44.1803	50.395	34.5759	30.8097
11.4131	75.7918	52.0947	51.0626	116.789	39.9901	35.5299
11.4831	169.634	134.067	127.451	99.9184	98.7319	86.9941
11.5531	145.761	114.964	111.96	79.2084	85.4589	74.3183
11.6231	115.205	90.7652	88.7886	40.4992	67.0061	57.7417
11.6931	60.1432	43.2502	45.2606	34.5371	32.861	26.9812
11.7631	50.6942	36.0075	40.7399	73.1197	28.9737	22.4804
11.8331	106.472	84.8626	84.7494	23.5449	63.8882	53.4381
11.9031	33.8384	23.168	28.0589	-25.9305	18.6308	13.447
11.9731	-33.535	-37.2606	-27.3573	-105.55	-23.9726	-25.718
12.0431	-148.728	-137.663	-118.9	-115.056	-95.0686	-87.8251
12.1131	-162.241	-148.542	-129.726	-121.974	-103.149	-95.8679
12.1831	-173.575	-158.124	-138.352	-153.593	-109.304	-100.823
12.2531	-217.566	-200.785	-173.556	-143.222	-137.32	-126.191
12.3231	-200.14	-184.891	-160.954	-124.568	-126.595	-115.767
12.3931	-172.645	-159.679	-140.061	-20.8314	-109.873	-100.644
12.4631	-24.732	-28.3236	-23.3834	11.965	-19.7309	-19.3635
12.5331	22.6435	16.1889	15.3075	38.4559	9.93311	6.49762
12.6031	59.2664	52.0594	46.3255	28.5817	32.0187	28.4108
12.6731	44.3069	41.5135	37.0459	83.6976	24.4058	22.07
12.7431	123.119	113.363	100.345	106.064	73.0244	65.1716
12.8131	153.351	142.744	125.2	77.6929	93.5178	83.2262
12.8831	112.396	109.085	95.6847	57.2206	69.1451	61.4312
12.9531	85.8817	85.7926	75.1689	11.6674	50.9517	46.4592
13.0231	22.7407	33.0459	25.7469	56.5762	11.8424	12.6476
13.0931	84.5499	90.2876	77.2126	39.8028	52.7507	48.8103
13.1631	60.3694	70.5403	58.671	-12.2752	36.7723	35.0297
13.2331	-13.9475	2.62675	0.20259	-72.1561	-8.21611	-5.5273
13.3031	-99.2089	-75.226	-68.4499	-137.037	-63.1034	-52.8181
13.3731	-192.049	-161.55	-142.591	-110.74	-121.168	-106.197
13.4431	-155.529	-130.055	-112.787	-154.565	-97.763	-85.7123
13.5131	-216.586	-187.13	-160.522	-156.792	-136.189	-120.233
13.5831	-215.788	-192.329	-162.88	-143.993	-137.778	-122.398
13.6531	-198.959	-179.753	-150.029	-75.2974	-127.182	-113.596
13.7231	-97.9612	-95.0973	-71.0819	-0.05676	-63.8183	-58.9007
13.7931	8.25377	-3.61378	12.2913	26.4154	1.27676	-0.91751
13.8631	46.7622	28.3357	43.0938	34.7712	24.9209	19.1102
13.9331	59.3604	38.8224	55.2484	44.8312	32.0261	27.4226
14.0031	74.7372	52.3103	64.984	108.455	41.1394	35.0091
14.0731	166.304	133.183	137.742	90.5863	99.2805	84.6086
14.1431	141.496	108.232	117.676	68.4384	80.7343	69.9827
14.2131	112.388	82.5879	93.2063	29.3264	62.698	53.6142
14.2831	57.9341	32.8671	51.8529	27.8466	28.5105	23.219
14.3531	55.13	34.781	49.5499	63.2411	27.7968	21.7502
14.4231	100.285	78.0348	88.1542	10.417	58.2348	50.7675
14.4931	24.9072	12.8074	28.3564	-38.4862	10.8506	8.44005
14.5631	-45.8283	-47.7767	-27.3776	-118.432	-31.6351	-29.6324
14.6331	-160.051	-148.015	-118.265	-121.116	-102.346	-93.0051
14.7031	-165.89	-152.039	-123.999	-131.515	-106.471	-95.0383
14.7731	-182.514	-164.394	-137.197	-161.575	-115.655	-102.508
14.8431	-223.094	-199.611	-172.173	-148.504	-140.655	-125.763
14.9131	-205.782	-182.171	-161.796	-124.564	-129.678	-114.407
14.9831	-170.612	-152.235	-138.009	-20.5053	-109.055	-96.1626
15.0531	-20.5235	-19.7273	-22.7943	9.54929	-15.7452	-13.3056
15.1231	22.9745	22.2757	8.74292	38.0043	10.2627	11.1168
15.1931	64.8961	57.2741	41.4746	27.2114	35.7052	32.5548
15.2631	47.605	45.7677	28.02	88.5238	25.8119	25.0863
15.3331	137.379	122.798	96.3335	103.919	78.9991	72.9708
15.4031	161.048	141.747	116.278	77.0802	93.7868	85.0044
15.4731	120.988	106.701	87.5951	57.2801	69.5817	63.4953
15.5431	91.8231	79.8741	64.3357	12.4848	51.5609	46.7635
15.6131	28.9732	24.0493	18.5374	61.6056	13.1957	11.9523
15.6831	97.4253	84.0877	73.4372	40.0308	57.141	51.5317
15.7531	64.1595	55.6104	49.4795	-12.1201	36.1521	34.0653
15.8231	-8.79092	-10.3054	-6.95072	-74.9518	-8.50141	-6.77226
15.8931	-102.007	-92.6557	-77.4421	-133.205	-64.6529	-56.9801
15.9631	-187.493	-168.587	-144.447	-109.782	-118.722	-103.696
16.0331	-152.679	-138.027	-117.589	-153.467	-96.4146	-84.0123
16.1031	-212.552	-194.284	-167.077	-152.743	-133.162	-117.705
16.1731	-209.849	-195.182	-168.174	-144.063	-133.171	-117.838
16.2431	-194.951	-182.891	-157.932	-67.2357	-125.357	-110.807
16.3131	-82.8247	-85.7382	-71.8209	1.33993	-57.3427	-49.867
16.3831	14.0001	-1.18889	3.56645	29.0573	3.61393	3.83355
16.4531	53.9591	34.0435	34.8911	35.4519	28.5675	25.8403
16.5231	64.0036	40.1314	44.4502	50.1466	34.5347	31.1198
16.5931	84.5543	59.1569	60.2511	112.732	45.4812	42.8094
16.6631	174.859	136.488	130.036	91.0772	99.679	91.1374
16.7331	143.798	109.75	105.952	72.348	82.139	74.0738
16.8031	114.876	85.9738	83.468	28.9837	63.6926	57.7867
16.8731	54.0443	32.7894	36.6336	35.0966	27.3318	24.4237
16.9431	63.8729	40.3208	42.4501	63.9228	32.2606	29.1731
17.0131	103.292	79.2809	76.0041	10.3036	58.9989	53.13
17.0831	26.0528	11.385	14.903	-41.0578	12.0253	12.1874
17.1531	-45.6098	-52.4228	-41.9991	-121.988	-33.0111	-27.246
17.2231	-162.99	-154.193	-132.973	-120.293	-105.333	-92.1452
17.2931	-163.749	-150.808	-133.329	-136.155	-103.322	-89.1623
17.3631	-187.581	-169.686	-149.746	-161.475	-117.937	-101.565
17.4331	-226.054	-201.814	-182.008	-148.331	-141.416	-123.655
17.5031	-205.74	-184.47	-166.811	-121.889	-129.814	-114.137
17.5731	-166.76	-151.192	-138.127	-17.2637	-106.769	-94.308
17.6431	-18.6857	-19.7024	-23.8368	14.2675	-15.07	-13.4845
17.7131	25.209	20.5744	9.48843	39.8189	11.251	9.11194
17.7831	61.1209	52.2835	38.5615	30.0672	32.6904	27.88
17.8531	47.0455	40.7391	28.5566	93.3373	22.9313	17.9444
17.9231	140.973	121.651	99.0208	105.641	79.4242	69.246
17.9931	155.288	136.622	111.677	80.0259	89.6414	77.073
18.0631	120.08	102.529	83.9975	57.3972	66.2667	55.4044
18.1331	87.4941	73.9032	58.0412	17.6705	45.2068	36.5769
18.2031	28.7713	21.1675	13.1073	65.5414	10.2631	3.87519
18.2731	98.8279	85.4332	71.9755	37.026	54.8368	43.9813
18.3431	56.9154	47.0529	39.6861	-11.876	29.562	20.5202
18.4131	-14.7507	-14.6345	-14.9898	-78.9473	-14.2172	-18.423
18.4831	-109.955	-99.8536	-91.3032	-133.146	-72.8931	-71.4693
18.5531	-190.95	-169.246	-151.25	-113.648	-121.347	-115.031
18.6231	-156.86	-141.74	-127.615	-158.348	-100.414	-97.5692
18.6931	-219.331	-197.762	-176.044	-155.09	-138.708	-131.135
18.7631	-214.857	-192.699	-173.653	-143.431	-135.284	-128.615
18.8331	-199.56	-177.84	-162.507	-61.4078	-126.06	-119.515
18.9031	-80.7165	-73.5918	-69.9599	4.23814	-52.2511	-53.2025
18.9731	7.70026	7.6837	0.34057	31.4856	3.44854	-2.21243
19.0431	48.4374	44.5981	31.0127	38.8212	28.6514	20.3348
19.1131	56.2349	50.5976	35.8313	58.8305	33.0244	25.6697
19.1831	85.4321	78.0018	56.6009	117.307	50.8152	42.9235
19.2531	167.09	149.591	121.146	95.6233	101.999	88.3601
19.3231	132.652	120.653	94.8843	76.2546	81.7526	71.9914
19.3931	105.577	99.1496	73.1149	33.2022	65.1066	57.4665
19.4631	41.4372	44.584	23.6974	44.887	25.599	22.5579
19.5331	59.1384	59.0373	35.6475	67.9011	36.1721	33.1589
19.6031	93.823	87.8943	61.9533	12.4362	54.9229	52.1424
19.6731	13.7149	16.7323	-1.09004	-40.1791	5.28433	7.15106
19.7431	-57.5263	-48.9245	-57.3142	-123.718	-39.1458	-33.3425
19.8131	-172.119	-152.67	-148.631	-117.16	-112.521	-97.5822
19.8831	-158.33	-141.338	-137.74	-138.045	-104.36	-91.3407
19.9531	-189.587	-168.555	-160.16	-163.663	-123.153	-107.763
20.0231	-222.02	-200.324	-186.214	-150.766	-143.202	-127.256
20.0931	-201.559	-181.731	-168.65	-119.56	-131.897	-116.795
20.1631	-154.38	-140.47	-131.64	-21.1526	-102.152	-92.1542
20.2331	-11.3643	-10.7773	-18.9815	8.29391	-14.6793	-14.2682
20.3031	29.1009	26.8452	14.3813	32.0713	10.4576	8.89222
20.3731	66.9976	57.712	44.3081	22.1394	32.2393	27.8667
20.4431	53.872	46.74	33.1846	88.5227	23.2627	20.3336
20.5131	146.169	131.662	109.681	97.3642	83.354	73.3015
20.5831	157.12	143.245	120.36	69.6407	90.8998	78.4911
20.6531	119.493	109.006	91.3531	45.63	66.5869	56.5475
20.7231	85.9838	--	64.3665		44.815	37.9447

## Sheet: Sheet4
0	-1.70455	-2.72927	-3.64742	-3.78321	-1.46354	-1.93716
0.07025	-5.14224	-5.24912	-5.9882	-10.3366	-3.04098	-3.89608
0.14025	-14.9386	-13.8107	-12.9151	0.29893	-8.98084	-8.71752
0.21025	-0.04571	-0.74742	-1.45158	1.09823	0.02198	-0.69958
0.28025	0.76027	1.07097	-0.1614	-2.37748	1.12109	0.11801
0.35025	-3.82724	-3.23709	-4.11824	-4.00207	-1.89743	-2.70401
0.42025	-4.83556	-4.8518	-5.25981	-8.77925	-3.53738	-3.67431
0.49025	-10.767	-10.027	-10.4912	3.44253	-7.14858	-6.66149
0.56025	6.43245	5.53586	3.50788	-0.26364	2.95038	2.89625
0.63025	0.96231	0.98452	-0.60436	-1.49417	-0.62069	0.08271
0.70025	0.33919	-0.01988	-1.30145	-3.64964	-1.27093	-0.38485
0.77025	-3.12959	-2.2841	-3.61184	-1.73056	-3.37781	-1.83228
0.84025	-0.24078	-0.27762	-1.38773	3.1531	-1.23603	-0.14566
0.91025	6.08449	4.87296	3.53732	-0.29331	2.24898	3.16504
0.98025	0.32795	0.58163	-1.35389	-2.23118	-1.55157	-0.05081
1.05025	-2.297	-1.64981	-3.95988	-5.7714	-2.75436	-1.79626
1.12025	-6.70275	-5.2264	-6.6284	0.52016	-5.55475	-3.94771
1.19025	1.13454	1.35062	-0.43421	0.06397	-0.41607	0.38316
1.26025	0.60277	0.86982	-1.13172	-2.7094	-1.11375	0.10028
1.33025	-3.20785	-2.90666	-4.36082	-7.93373	-3.45198	-2.01065
1.40025	-10.9177	-9.2369	-10.3288	-6.62516	-7.69477	-6.25876
1.47025	-9.63647	-8.19984	-9.33732	3.19671	-6.52453	-5.57019
1.54025	3.97126	3.97279	1.94947	-1.46659	2.54118	2.26499
1.61025	-2.82929	-2.14428	-3.87899	-2.5021	-1.78257	-1.5227
1.68025	-4.04519	-3.09071	-5.20406	-6.7894	-2.34878	-2.26153
1.75025	-10.2009	-9.132	-9.21717	-1.22835	-6.02252	-5.57556
1.82025	-2.5208	-2.5886	-3.94126	3.51917	-1.21443	-1.59767
1.89025	3.99859	4.39077	2.29291	-1.1425	3.21526	2.06836
1.96025	-2.61628	-1.53118	-2.29332	-0.23103	-0.81485	-1.36881
2.03025	-0.7896	-0.47301	-2.17245	-2.85107	-0.19562	-0.59804
2.10025	-5.01241	-3.16986	-5.15176	3.53711	-3.02231	-2.6515
2.17025	4.25261	4.85291	2.51064	1.77585	2.96745	2.5814
2.24025	2.21349	3.4506	0.38662	-1.27233	2.18061	1.48398
2.31025	-2.75994	-0.90805	-2.94747	-3.77262	-0.97792	-1.03634
2.38025	-6.18876	-4.28894	-6.0833	-2.68158	-3.85942	-3.67983
2.45025	-4.42339	-3.17339	-4.42563	2.26735	-2.72065	-2.61525
2.52025	2.27193	3.57952	0.92281	-1.83841	1.90398	1.66918
2.59025	-3.79649	-1.98854	-3.25377	-3.36859	-1.59472	-1.37506
2.66025	-6.19351	-4.04172	-5.07306	-10.4262	-3.71035	-3.03724
2.73025	-14.825	-12.3294	-12.5827	0.60983	-8.97303	-8.06536
2.80025	0.46339	1.07566	-0.21541	0.66946	0.27337	0.16822
2.87025	-1.01651	0.3864	-0.78537	-2.3345	0.19002	-0.08573
2.94025	-3.97583	-2.83327	-3.76733	-4.50663	-2.20869	-2.05698
3.01025	-7.14523	-5.33929	-5.38671	-7.33853	-3.97191	-3.46462
3.08025	-11.8121	-9.23015	-9.37116	4.0773	-6.99662	-6.09329
3.15025	5.19078	5.23734	4.32123	-0.19387	3.94047	3.1015
3.22025	-0.41366	-0.0825	-0.16106	-0.29613	-0.13872	-0.07388
3.29025	0.51504	-0.30597	-0.15101	-3.90901	0.09002	-0.07186
3.36025	-4.60644	-4.15392	-4.06015	-0.69793	-2.45171	-2.78987
3.43025	0.15625	0.35004	0.37984	2.35481	0.07438	-0.10788
3.50025	4.36123	4.04698	4.22804	-0.90472	2.80394	2.41162
3.57025	-0.14179	-0.42891	-0.61001	-2.4447	-0.07111	-0.7299
3.64025	-2.83798	-2.61009	-3.30774	-5.81186	-1.20431	-1.79944
3.71025	-7.38448	-6.42146	-6.92506	0.23323	-4.49236	-4.91982
3.78025	1.8478	1.37852	-0.15941	-1.2527	0.98533	-0.22107
3.85025	-0.56321	-0.64194	-2.54714	-3.34516	-0.27113	-1.11233
3.92025	-3.84378	-3.89251	-5.6054	-8.91558	-2.65503	-3.05757
3.99025	-11.6829	-11.6135	-12.4418	-6.85883	-8.24497	-7.59813
4.06025	-9.3511	-8.19844	-9.6537	1.86023	-6.1442	-5.42408
4.13025	3.71663	3.38734	0.18191	-3.18499	1.86601	1.94486
4.20025	-4.04021	-3.19836	-5.24925	-3.78395	-2.75251	-2.18652
4.27025	-5.37761	-4.21426	-5.97731	-7.20693	-3.23173	-2.8465
4.34025	-10.661	-8.75123	-10.0691	-1.62138	-6.8858	-5.58118
4.41025	-1.90683	-2.2102	-3.41185	2.85408	-1.87357	-1.20737
4.48025	3.47336	3.31803	2.17278	-1.79781	2.20991	2.27506
4.55025	-2.73435	-2.29801	-2.49876	-0.71666	-1.95603	-1.13539
4.62025	-1.99818	-1.76618	-1.73522	-3.42589	-1.28366	-0.70359
4.69025	-5.97005	-5.03284	-3.91266	3.08721	-3.23445	-2.95044
4.76025	3.69388	2.91504	4.73682	1.35072	2.67387	2.62096
4.83025	1.5096	0.96816	2.41712	-1.58219	0.92815	1.08278
4.90025	-2.6523	-1.89514	-0.75327	-5.19162	-1.04646	-0.8143
4.97025	-8.62236	-6.55256	-4.49488	-3.25864	-4.06938	-3.83268
5.04025	-4.29334	-3.57253	-2.82481	1.83566	-2.13446	-1.63286
5.11025	2.67946	1.62282	1.88457	-2.78893	1.67229	1.40198
5.18025	-4.10173	-4.17854	-2.91659	-4.89189	-2.18015	-1.684
5.25025	-6.79125	-6.38521	-5.68956	-9.81139	-4.21159	-3.6275
5.32025	-14.7922	-13.2101	-11.4476	0.8925	-8.61853	-7.26999
5.39025	1.35131	1.28426	0.15774	-0.72653	1.34864	1.07915
5.46025	-0.9802	-0.71535	-1.40113	-2.44491	-0.08978	0.24258
5.53025	-3.78358	-3.83976	-4.13501	-4.46862	-2.25233	-2.02364
5.60025	-7.00099	-5.91358	-5.77919	-7.37318	-4.10938	-3.46056
5.67025	-10.3958	-8.92436	-9.94074	4.67269	-6.49313	-5.77114
5.74025	6.16482	5.35695	3.93615	-0.28016	4.08507	3.44538
5.81025	-1.19838	-0.27175	-1.83074	-0.54563	-0.01368	-0.61977
5.88025	-0.88588	-0.16596	-2.14525	-3.7755	-0.10227	-0.95761
5.95025	-6.0413	-4.53849	-4.93773	0.4381	-3.06716	-3.56739
6.02025	0.63749	0.33259	-0.29526	3.34877	0.57825	-0.44026
6.09025	4.28415	3.57179	3.18894	-0.3852	2.83342	1.36756
6.16025	-1.61541	-1.37905	-1.35793	-2.10326	-0.59396	-1.5857
6.23025	-3.97862	-3.16354	-2.92895	-4.99893	-1.82399	-2.88764
6.30025	-8.08315	-6.89487	-5.51089	1.33295	-4.21047	-4.65093
6.37025	0.71942	1.20789	1.45119	-0.64535	0.93816	-0.1361
6.44025	-2.38168	-1.30979	-0.57163	-2.41974	-0.42351	-1.38753
6.51025	-5.29744	-3.77568	-3.00035	-8.80293	-2.39871	-2.70859
6.58025	-13.4679	-11.6131	-9.94788	-5.45205	-8.15583	-7.94183
6.65025	-9.53355	-7.46669	-6.58898	1.93718	-5.81465	-4.79529
6.72025	1.49545	2.76501	2.18381	-2.95136	1.3699	1.26895
6.79025	-5.52022	-3.38892	-2.13921	-3.7928	-2.76016	-2.4395
6.86025	-5.52348	-4.3107	-3.8704	-8.10706	-3.77262	-3.32701
6.93025	-12.0258	-10.1828	-9.32441	-0.99062	-8.0511	-6.38686
7.00025	-1.7341	-1.41341	-2.10235	1.84065	-1.69784	-0.77399
7.07025	2.92683	2.19749	1.06867	-1.88087	1.37042	1.34129
7.14025	-2.48735	-2.98341	-3.3795	-1.83112	-2.50969	-1.50471
7.21025	-0.89432	-1.82442	-2.83192	-3.6621	-2.00154	-1.2632
7.28025	-4.70646	-5.22652	-4.97013	2.66589	-3.69201	-3.04574
7.35025	4.66749	3.01242	2.02284	0.87253	2.07109	1.74036
7.42025	2.02841	1.03006	-0.12878	-2.06607	0.35312	0.96473
7.49025	-1.93953	-2.10217	-3.10927	-5.01117	-2.37052	-1.17653
7.56025	-6.64113	-6.62901	-6.65393	-3.29524	-4.87548	-3.93175
7.63025	-3.8061	-3.63104	-4.11514	1.14932	-2.86446	-2.16784
7.70025	2.35271	1.11843	0.88738	-3.08295	0.61397	0.77145
7.77025	-3.25797	-4.14085	-3.48115	-6.13255	-2.96915	-1.82972
7.84025	-7.75168	-7.17713	-7.62845	-10.9442	-5.71911	-4.09656
7.91025	-14.5241	-13.0706	-12.6812	0.37173	-9.9566	-8.27105
7.98025	0.49554	0.9144	0.55987	-1.71285	-0.15406	0.62466
8.05025	-2.03436	-0.9419	-1.28837	-4.73818	-1.77195	-0.51735
8.12025	-6.00571	-5.08454	-3.76177	-5.96976	-3.56989	-2.13831
8.19025	-8.52889	-6.86138	-5.8089	-7.80621	-5.14725	-3.6166
8.26025	-10.7203	-9.22313	-7.73389	3.59403	-6.91393	-5.29038
8.33025	5.23959	5.00515	4.19823	-1.46125	2.97755	3.41104
8.40025	-1.99295	-1.49131	-1.08613	-1.01601	-1.7299	-0.43707
8.47025	-1.46536	-0.91408	-0.49904	-4.63506	-1.01269	-0.12425
8.54025	-5.77878	-5.63635	-4.31086	0.50541	-4.17424	-3.11428
8.61025	-0.16217	0.3571	0.60602	2.39651	0.08957	-0.02086
8.68025	3.64542	3.16208	3.12165	-1.65703	2.11617	1.99377
8.75025	-1.40141	-1.6112	-2.0497	-3.37465	-0.94433	-0.73977
8.82025	-4.86431	-3.48456	-3.71551	-5.6398	-2.93807	-2.25734
8.89025	-7.23609	-6.13691	-6.16207	0.2664	-4.78695	-3.93718
8.96025	0.57338	0.66801	-0.00939	-1.48697	0.8216	0.30153
9.03025	-0.65195	-1.62895	-2.16051	-3.69481	-0.73989	-0.9662
9.10025	-4.53036	-4.30017	-4.70223	-10.233	-2.95419	-2.52635
9.17025	-13.4552	-12.67	-12.2744	-5.52099	-8.77482	-7.95611
9.24025	-7.49473	-6.571	-7.02372	1.79785	-4.20969	-4.18827
9.31025	3.18695	3.47107	1.22599	-3.55832	1.98786	1.45819
9.38025	-4.37204	-3.48928	-4.16745	-4.0911	-2.37594	-2.73897
9.45025	-4.30014	-4.96009	-4.83186	-8.51157	-2.92893	-2.92138
9.52025	-11.3249	-11.2895	-10.2476	0.11925	-7.03267	-7.16388
9.59025	0.96877	-0.27068	-0.75002	2.34625	0.68976	-0.15773
9.66025	4.20164	2.85849	1.5829	-1.08458	2.53529	1.19658
9.73025	-1.08562	-2.70882	-1.95773	-1.01494	-0.97019	-1.78344
9.80025	-0.65521	-1.54844	-1.56357	-2.79716	-0.27302	-1.41242
9.87025	-3.51077	-3.59598	-3.83774	3.3902	-2.31334	-2.38013
9.94025	5.53733	4.32839	4.20168	1.75207	3.38073	2.50746
10.0102	2.15172	1.95018	1.56005	-0.79819	1.48857	0.85626
10.0802	-1.15835	-0.97126	-0.92278	-4.19351	-1.21132	-1.07444
10.1502	-7.1596	-5.33958	-5.00542	-0.90303	-4.00104	-3.55613
10.2203	-2.18636	-1.22146	-1.50085	2.03512	-1.60632	-1.54713
10.2903	1.5444	3.27523	2.16421	-2.14678	1.39258	1.31452
10.3603	-3.99778	-2.17462	-2.61267	-5.09143	-2.38453	-1.8005
10.4302	-7.91134	-6.82505	-6.42926	-9.36143	-4.99156	-4.22497
10.5002	-14.0464	-11.2438	-11.1456	2.16941	-8.86016	-7.4551
10.5702	3.06471	3.08295	2.13809	-0.85595	1.19043	1.73659
10.6402	-0.82375	-0.88167	-1.76829	-3.14932	-1.5306	-0.61714
10.7103	-3.85032	-3.5876	-4.29402	-5.66079	-3.48162	-2.21991
10.7803	-7.97538	-6.74746	-6.54435	-5.79077	-5.87394	-4.25208
10.8503	-8.6673	-7.53981	-7.27227	4.03283	-6.32667	-4.97883
10.9202	5.41915	5.3955	3.84742	-0.52503	2.7121	2.66892
10.9902	-0.87919	-1.54243	-1.57982	0.12819	-1.66315	-0.96086
11.0602	-0.28488	-0.39681	-0.85568	-3.67911	-1.13271	-0.40835
11.1303	-5.76708	-4.97822	-4.70106	0.96678	-4.31898	-3.5388
11.2003	1.16793	1.37665	1.45956	3.07047	0.32693	0.48108
11.2703	4.18521	3.31985	4.15768	-0.8688	2.43812	2.00835
11.3402	-1.55169	-2.10405	-1.00202	-2.61873	-1.16509	-1.27087
11.4102	-4.02771	-3.95566	-2.42521	-4.75108	-2.58588	-2.44816
11.4802	-6.82148	-7.15273	-5.02481	1.43369	-4.00331	-4.15489
11.5503	1.81866	0.93101	1.62123	-1.07945	1.79134	0.98738
11.6203	-2.12537	-2.56254	-1.80644	-3.08812	-0.49967	-1.0908
11.6903	-4.81807	-4.83486	-3.39966	-10.0094	-1.89875	-2.36816
11.7602	-14.0828	-13.4479	-10.8776	-3.70239	-8.02189	-7.38279
11.8302	-5.2493	-5.89804	-4.23577	2.01124	-2.51763	-2.84648
11.9002	3.18092	1.58635	2.66144	-3.03864	2.61124	1.70851
11.9703	-3.92787	-4.96624	-3.46225	-3.23823	-1.71124	-2.09485
12.0403	-4.6732	-5.00685	-3.88736	-8.63334	-2.44213	-2.53178
12.1103	-12.17	-11.2081	-9.90998	0.67705	-7.01485	-6.5265
12.1802	1.27732	0.17674	0.76323	1.01406	0.99288	0.44317
12.2502	2.05957	1.89377	0.9981	-2.0331	1.85329	1.27559
12.3202	-2.48302	-2.3769	-2.49779	-2.20416	-0.88914	-1.03426
12.3902	-2.19461	-2.51964	-2.64548	-3.1449	-1.43978	-1.44314
12.4603	-3.16791	-3.71256	-3.64385	2.43029	-1.95024	-2.31611
12.5303	4.70003	3.81892	3.26064	-0.27075	2.65098	2.30391
12.6003	0.41952	1.00721	0.54451	-2.92766	0.24057	0.46129
12.6702	-2.6137	-2.12808	-1.81997	-6.36794	-2.04649	-1.67114
12.7402	-7.72256	-6.52321	-5.80417	-2.5167	-4.91589	-4.26533
12.8102	-2.06926	-1.15756	-1.53799	-0.18479	-1.65329	-1.43853
12.8803	1.07311	2.20954	2.00032	-3.65604	0.57769	0.71785
12.9503	-3.41333	-2.46766	-2.31392	-7.01011	-2.21984	-1.76152
13.0203	-8.59686	-6.04658	-6.44458	-10.5044	-5.55502	-4.67022
13.0902	-13.5127	-10.5102	-8.99832	1.37191	-8.79945	-7.45086
13.1602	3.1939	4.30203	3.84318	-2.18505	1.78927	1.93087
13.2302	-1.80847	0.27063	0.11792	-3.40516	-1.46954	-0.82614
13.3003	-3.34852	-1.91501	-1.82168	-6.04701	-2.7119	-2.22229
13.3703	-7.92747	-5.78213	-4.81155	-6.07504	-5.51313	-4.82974
13.4403	-7.7996	-5.6473	-4.43515	3.57887	-5.25043	-4.77321
13.5102	6.10268	6.35158	5.91322	-1.50545	2.91293	2.69234
13.5802	-0.49877	0.01812	0.23731	-0.87248	-1.64263	-1.19336
13.6502	0.17797	-0.08194	0.95809	-4.77787	-0.79415	-0.88859
13.7203	-4.76654	-5.07316	-3.83035	1.30489	-4.07865	-3.90561
13.7903	3.91054	1.72848	2.77888	1.78458	0.76557	0.58146
13.8603	3.91699	2.31329	4.2774	-2.20976	1.13597	1.52559
13.9302	-1.29629	-2.1214	-0.8978	-3.29703	-1.90301	-1.47521
14.0002	-4.57959	-5.37738	-2.59038	-4.73809	-3.32847	-2.51466
14.0702	-5.74108	-7.17267	-4.75692	1.17885	-4.86944	-4.2395
14.1402	1.92284	0.70746	1.90605	-1.42427	0.77482	0.66555
14.2103	-1.45359	-3.10318	-0.88018	-3.34773	-1.28293	-1.27803
14.2803	-3.88689	-4.95891	-2.8968	-10.0853	-2.82553	-2.88249
14.3503	-15.3177	-14.431	-11.4132	-2.74185	-9.56003	-7.95211
14.4202	-3.52481	-4.79478	-2.95064	2.0507	-2.80547	-2.75186
14.4902	1.83932	1.75229	2.87969	-2.43301	1.02236	1.05003
14.5602	-3.8405	-3.89344	-3.08343	-3.28602	-2.63222	-2.83081
14.6303	-5.40254	-5.17427	-3.64056	-8.69766	-3.44639	-3.59475
14.7003	-11.8739	-11.3389	-9.53235	1.65573	-7.9227	-7.32962
14.7703	2.30744	2.79659	2.44143	0.32274	1.46301	0.85871
14.8402	1.24556	1.44359	1.06333	-1.70174	0.22008	0.16569
14.9102	-1.92021	-1.27149	-1.81831	-2.20984	-1.9952	-1.77672
14.9802	-2.86366	-2.19531	-2.17472	-2.73002	-2.58899	-2.20524
15.0503	-2.53998	-2.1378	-3.22969	2.93678	-3.01851	-2.77365
15.1203	5.60074	4.49523	3.9535	0.22205	2.17093	2.0017
15.1903	0.75582	0.7038	0.76592	-1.738	-0.65554	-0.30242
15.2602	-1.46271	-1.62534	-1.53277	-5.68424	-2.26563	-1.67631
15.3302	-6.13598	-6.56473	-5.35531	-1.22973	-4.99575	-4.36776
15.4002	-0.56157	-1.67609	-1.08855	1.14313	-1.38801	-0.99082
15.4703	2.36481	0.97359	1.05881	-2.86379	0.78726	0.5879
15.5403	-2.83219	-3.86379	-3.13351	-6.7026	-2.37918	-2.37747
15.6103	-8.00427	-8.67871	-7.23321	-8.89332	-5.20929	-4.78184
15.6802	-11.7342	-12.0395	-9.84155	2.23919	-7.85542	-6.78162
15.7502	4.3154	2.75087	2.80308	-1.57646	2.40365	2.32374
15.8202	-2.0261	-3.04341	-1.60809	-2.75624	-1.28457	-0.89913
15.8902	-3.24844	-4.22653	-3.13087	-5.88539	-2.45682	-2.28609
15.9603	-8.19268	-8.02176	-6.3497	-5.08449	-5.20066	-4.56103
16.0302	-6.31358	-6.88478	-5.56897	3.61915	-4.17405	-3.51665
16.1002	6.37055	4.1632	4.22666	-1.66752	3.18339	2.92155
16.1702	-1.48466	-1.87262	-1.34089	-1.35462	-1.59125	-1.29376
16.2402	-0.71943	-0.81867	-0.50717	-3.83237	-0.90759	-0.74574
16.3102	-5.33163	-5.26649	-5.08721	1.73065	-3.61594	-3.23456
16.3803	2.81455	2.37403	1.64884	2.18105	1.79239	1.18304
16.4503	3.90223	2.4291	2.48885	-1.71889	2.2677	2.03176
16.5203	-1.75125	-2.41448	-1.94905	-3.49991	-1.86028	-1.19903
16.5903	-3.57151	-4.18215	-4.24723	-4.23145	-3.26004	-2.53913
16.6603	-5.14187	-5.29859	-5.62665	1.87121	-3.87215	-2.97056
16.7303	3.34435	2.2559	0.92617	-2.07997	1.33586	1.6395
16.8002	-1.99456	-2.46577	-2.99824	-3.48154	-1.85349	-1.00505
16.8702	-3.80598	-4.39861	-4.35579	-10.6668	-2.85959	-2.02483
16.9402	-14.1055	-13.0555	-11.9686	-2.16043	-9.28419	-7.97203
17.0102	-3.03295	-2.71174	-3.29938	0.70073	-1.86516	-1.28135
17.0802	1.97146	1.15498	1.07708	-2.75654	1.46434	1.23003
17.1502	-3.8732	-3.61479	-3.76174	-3.34663	-2.36267	-2.40434
17.2203	-4.54312	-4.17494	-4.42004	-8.88854	-2.99116	-2.57932
17.2903	-13.1219	-11.7359	-10.5106	2.78131	-8.43901	-6.93457
17.3603	3.38444	3.30106	1.89179	0.33289	2.24592	1.68351
17.4303	0.33226	0.97421	0.29785	-2.18394	0.43593	0.12002
17.5003	-2.27077	-1.81298	-2.19507	-2.76237	-1.81139	-1.55778
17.5703	-2.87145	-3.13136	-3.11351	-1.67268	-2.5116	-2.30286
17.6403	-2.28467	-2.11179	-3.2856	3.32134	-2.19093	-1.81284
17.7102	3.89151	4.09005	3.21607	-0.5008	2.17294	1.7875
17.7802	0.07364	-0.01877	0.01776	-1.90604	-0.90255	-0.70154
17.8502	-1.78729	-2.25991	-2.37795	-5.00872	-2.38158	-1.75904
17.9202	-7.20134	-6.21941	-6.08086	-0.96641	-4.92878	-4.30017
17.9902	-0.80812	-1.34122	-1.33694	0.73061	-1.32749	-1.11091
18.0602	1.68634	0.96245	1.00879	-2.8427	-0.17355	0.07035
18.1303	-3.36364	-3.62059	-3.39283	-7.15704	-3.02281	-2.55832
18.2003	-8.77286	-8.60975	-7.09667	-8.92734	-6.23136	-5.87474
18.2703	-11.9872	-10.6489	-9.96934	2.31936	-8.00247	-7.29771
18.3403	3.93675	3.60713	2.54483	-2.12719	2.02562	1.32796
18.4103	-2.05536	-2.21026	-2.39626	-3.47004	-2.14205	-2.07197
18.4803	-4.95942	-4.25709	-4.13451	-6.34755	-3.37808	-3.41068
18.5502	-8.47093	-7.90525	-6.9449	-5.32906	-5.97558	-5.70872
18.6202	-6.14884	-5.57591	-5.01862	3.20259	-4.57081	-4.40979
18.6902	5.6836	5.322	4.20077	-1.73761	2.92006	2.02946
18.7602	-1.7867	-1.04985	-1.5537	-0.82933	-1.59884	-2.28387
18.8302	-0.43652	-0.14949	-0.38458	-4.10256	-0.71716	-1.30878
18.9002	-5.65396	-5.05033	-4.86303	2.17902	-3.91943	-3.92668
18.9703	3.65874	3.02201	2.55762	2.58754	1.54486	0.52041
19.0403	3.48823	3.25714	2.12838	-0.79375	1.76282	1.00238
19.1103	-0.60842	-0.99928	-2.14375	-3.22271	-1.30734	-1.55229
19.1803	-4.69618	-4.0579	-5.43483	-3.24129	-3.64961	-3.30192
19.2503	-5.44805	-4.69738	-5.47321	1.86396	-3.58198	-3.31502
19.3203	3.22216	3.04615	0.91993	-1.66757	1.78434	1.55776
19.3903	-2.24633	-1.27178	-3.00959	-3.06144	-1.56042	-1.39221
19.4602	-5.00057	-3.55869	-5.37766	-10.4796	-2.92385	-2.62266
19.5302	-14.2647	-12.3016	-13.662	-0.89639	-9.75127	-8.35119
19.6002	-2.0326	-1.78128	-3.96121	1.50871	-1.66017	-1.21151
19.6702	1.96485	1.00287	-0.60464	-2.81772	0.63872	0.95037
19.7402	-3.11595	-3.28448	-4.87109	-3.96047	-2.8481	-2.17158
19.8102	-4.27212	-3.99512	-5.25018	-8.94422	-3.57517	-2.70353
19.8803	-11.9416	-10.4589	-11.1448	2.37207	-7.84705	-6.79312
19.9503	5.0018	3.60373	2.53765	-0.18627	2.71971	2.446
20.0203	0.79814	0.59592	-0.49035	-1.60267	-0.0597	0.30654
20.0903	-1.05481	-1.25242	-1.94507	-3.72299	-0.93295	-0.78118
20.1603	-4.10275	-3.19386	-3.9591	-2.17239	-2.68387	-2.37033
20.2303	-2.69812	-1.94306	-2.62121	2.89265	-1.46098	-1.26388
20.3002	5.06433	4.10332	3.88346	-1.34959	2.28458	2.81807
--	--	-0.53869	-0.98942	-2.90038	-0.79891
--	--	-2.71712	-2.29273	-5.74142	-1.98713
--	--	-6.6059	-5.42769	-1.00669	-4.78888
--	--	-1.01808	0.07817	-0.52241	-0.34669
--	--	0.1898	0.3594	-3.06382	0.24541
--	--	-4.04676	-3.19215		-2.39071
